# Supplementary material for: A live-cell, high-content imaging survey of 206 endogenous factors across five stress conditions reveals context-dependent survival effects in mouse primary beta cells
Source: Diabetologia. 2015 Mar 14;58(6):1239–49. doi: 10.1007/s00125-015-3552-5 (PMC4415993; doi:10.1007/s00125-015-3552-5)
Supplement: Supplementary file 18 — (XLSX 485 kb) [file 125_2015_3552_MOESM18_ESM.xlsx]

## Sheet: 10nM
id	PI+ r1 0-24	PI+ r1 24-48	PI+ r2 0-24	PI+ r2 24-48	PI+ r3 0-24	PI+ r3 24-48	Average 5G SF 10nM PI 24	Average 5G SF 10nM PI 48	cell loss r1 0-24	cell loss r1 24-48	cell loss r2 0-24	cell loss r2 24-48	cell loss r3 0-24	cell loss r3 24-48	Average 5G SF 10nM CL 24	Average 5G SF 10nM CL 48	AnnV+PI- r1 0-24	AnnV+PI- r1 24-48	AnnV+PI- r2 0-24	AnnV+PI- r2 24-48	AnnV+PI- r3 0-24	AnnV+PI- r3 24-48	Average 5G SF 10nM AV 24	Average 5G SF 10nM AV 48	Ins r1	Ins r2	Ins r3	Average 5G SF 10nM INS 48	PI+ r1 0-24	PI+ r1 24-48	PI+ r2 0-24	PI+ r2 24-48	Average Cyto 10nM PI 24	Average Cyto 10nM PI 48	cell loss r1 0-24	cell loss r1 24-48	cell loss r2 0-24	cell loss r2 24-48	Average Cyto 10nM CL 24	Average Cyto 10nM CL 48	AnnV+PI- r1 0-24	AnnV+PI- r1 24-48	AnnV+PI- r2 0-24	AnnV+PI- r2 24-48	Average Cyto 10nM AV 24	Average Cyto 10nM AV 48	Ins r1	Ins r2	Average Cyto 10nM INS 48
10% FBS	-6.70916	-8.62403	-6.86447	-15.2011	-7.77213	-12.4494	-7.11526	-12.0915	0.0100573	-0.705307	-5.55166	-19.5726	-3.14453	-3.6679	-2.89537	-7.98193	13.5874	12.9276	12.1264	12.8046	8.38453	7.43294	11.3661	11.055	0.828729	-1.23278	23.3591	7.65168	-7.4209	-7.37697	-7.22463	-9.88558	-7.32276	-8.63128	-3.34526	-5.79163	-2.52515	-3.43279	-2.93521	-4.61221	-6.4723	-5.41413	10.936	9.34248	2.23183	1.96417	1.65461	7.68149	4.66805
UCN	-1.5898	-1.16561	-2.16776	-0.798383	-7.82123	-6.15345	-3.8596	-2.70581	-0.0879578	1.36969	-0.992436	-1.42402	-1.07211	-0.73917	-0.717502	-0.264499	0.118805	0.662837	0.633401	0.34189	-1.29304	-0.548927	-0.180278	0.151933	2.39626	-0.0689083	0.767524	1.03162	-1.99384	-2.81279	-0.816778	-0.500493	-1.40531	-1.65664	0.726175	0.796472	0.0983594	-0.0823851	0.412267	0.357043	-1.67726	-2.46865	2.92082	0.124747	0.621778	-1.17195	0.537485	-1.37972	-0.42112
ANGPT2	-3.11029	-3.39273	-1.69917	-1.32417	-4.77822	-4.02262	-3.1959	-2.91317	-2.268	-2.1473	-0.0882004	0.466373	-1.22173	-1.45652	-1.19264	-1.04582	-0.206819	-1.16583	2.00519	2.29233	-0.450182	0.350272	0.449397	0.492257	2.8111	8.95727	1.29471	4.35436	-0.59119	-0.841628	-3.05468	-2.48782	-1.82294	-1.66472	-1.57317	-1.51327	-0.870728	-0.725143	-1.22195	-1.1192	-1.02732	-1.4467	-0.201136	-2.07069	-0.614227	-1.75869	-0.347784	-1.16266	-0.755221
MCH	-4.09564	-4.04754	-3.1903	-4.90026	-1.57779	-0.775069	-2.95457	-3.24096	-1.5931	0.835019	-1.79604	-1.65898	1.36911	1.21859	-0.673341	0.131544	0.677594	3.18358	1.958	1.87016	0.152531	-0.560428	0.929375	1.49777	1.4012	-0.438581	0.550446	0.504355	-3.40601	-3.40208	-1.20435	-1.26062	-2.30518	-2.33135	-2.18035	-2.24091	-2.07259	-1.65486	-2.12647	-1.94788	-3.56716	-3.68608	2.97606	2.75398	-0.295547	-0.466049	-5.04814	-0.566423	-2.80728
SEMA3E	-4.0095	-4.18769	-0.918542	-1.83167	-2.72774	-2.31545	-2.55193	-2.77827	1.63326	0.82717	-0.187668	-1.44649	3.12618	1.93754	1.52392	0.439408	0.604019	0.92096	1.09433	1.34079	-0.38149	-0.107545	0.438953	0.718067	11.6303	-0.102957	-0.116292	3.80367	-2.70245	-1.19432	1.86381	1.5543	-0.419319	0.179993	-3.8069	-3.05423	1.29332	0.890691	-1.25679	-1.08177	-1.24141	-0.408909	2.87042	1.20188	0.814508	0.396486	-0.642874	-0.727593	-0.685233
CCL2	-1.0535	-0.729383	-1.14085	-2.01766	-4.85179	-3.87012	-2.34871	-2.20572	-0.220797	0.775551	-0.11525	-1.00354	0.801409	0.792814	0.15512	0.188276	25.3845	21.6031	0.655254	0.868517	3.28974	5.10647	9.77651	9.19269	-0.731061	0.877973	-0.286852	-0.0466468	0.887723	1.32823	-0.222621	-0.383452	0.332551	0.47239	1.33009	1.1944	-0.339538	0.0222281	0.495278	0.608313	1.24858	0.768066	13.5751	9.0672	7.41182	4.91763	-0.292982	0.355878	0.0314479
BMP4	-0.411431	-1.51584	-2.01587	-0.835535	-4.27187	-3.63888	-2.23306	-1.99675	-1.89944	-1.84155	-1.81349	-1.46813	-0.691807	-0.914682	-1.46825	-1.40812	-0.649702	-0.788977	0.391118	0.191958	0.892678	1.00621	0.211365	0.136396	0.0638228	0.822846	-1.18617	-0.0998348	-0.355677	0.266426	0.500338	-0.00771792	0.0723307	0.129354	-5.24308	-3.78801	0.0641125	-0.512751	-2.58948	-2.15038	-1.84192	-1.04414	-1.82618	-2.96647	-1.83405	-2.0053	-0.103281	-0.938138	-0.52071
NLGN4	-2.52997	-2.84641	-2.41084	-3.13681	-1.65683	-2.00159	-2.19921	-2.6616	0.401964	-0.318815	-2.04136	-2.92549	-1.12161	-1.45268	-0.920334	-1.56566	0.194995	-0.864711	1.73113	1.74637	-0.684779	-1.29627	0.413783	-0.138204	0.469968	0.62666	0.457413	0.518014	0.613951	0.565402	-1.66341	-1.70809	-0.524732	-0.571344	-0.0745784	-0.875389	-1.80978	-2.01563	-0.94218	-1.44551	1.36153	0.938954	-1.68928	-1.55998	-0.163878	-0.310515	0.145437	2.1157	1.13057
IL22	-0.330591	-1.10471	-4.42335	-8.28157	-1.57825	-1.98399	-2.11073	-3.79009	1.61038	1.85277	-2.01916	-4.94307	0.526699	-0.941922	0.0393065	-1.34407	1.69942	1.05245	0.850805	1.27585	0.177145	0.841603	0.909125	1.05663	-0.664337	-2.49124	-0.550446	-1.23534	0.553719	0.794287	-0.197339	-0.00817457	0.17819	0.393056	0.212226	0.0479062	0.596233	0.891396	0.404229	0.469651	0.477703	0.364872	-9.09575	-6.25495	-4.30902	-2.94504	0.0737724	0.108068	0.09092
IFNG	-2.97866	-2.81071	-0.685736	-0.399525	-1.63347	-2.11055	-1.76596	-1.7736	-0.243437	-0.209416	-0.764567	-0.855442	-0.164415	-0.534463	-0.390806	-0.533107	3.73094	0.102053	1.61165	1.55014	0.23268	0.812361	1.85842	0.821519	-0.0522186	3.41704	-0.984601	0.793407	1.65248	1.83311	0.943613	0.532165	1.29805	1.18264	-0.872075	0.544389	-1.13776	0.189697	-1.00492	0.367043	1.22344	1.74104	0.536401	0.586736	0.879921	1.16389	-1.44805	0.0866404	-0.680703
beta-MSH	-0.953681	-1.82276	-2.44227	-2.78637	-1.88043	-1.77267	-1.75879	-2.12726	-2.37437	-1.63261	-1.563	-0.996224	-0.617107	-1.38865	-1.51816	-1.33916	6.84408	6.45706	2.02086	2.12984	0.884897	-0.799933	3.24995	2.59566	0.409046	0.819604	0.457413	0.562021	-2.82934	-1.57957	-1.05257	-1.03685	-1.94095	-1.30821	-2.22799	-1.36145	-1.96872	-2.24534	-2.09836	-1.80339	-3.01121	-1.04604	-0.361117	0.639635	-1.68616	-0.203204	-0.596503	0.413638	-0.0914324
UCN3	-2.82648	-2.39335	-0.823653	-1.16417	-1.56617	-1.21168	-1.73877	-1.58974	0.9333	0.586139	0.0182011	-0.0966975	3.90147	2.29068	1.61766	0.926708	0.628189	0.121811	0.0393707	0.426629	-3.4535	-3.90253	-0.928645	-1.11803	0.316213	-0.000810686	0.302358	0.20592	-3.04893	-2.93901	-0.895918	-1.23595	-1.97243	-2.08748	-15.7746	-13.9811	-0.0325795	-0.962444	-7.90358	-7.47179	-4.08951	-3.47148	-3.35727	-4.20805	-3.72339	-3.83976	0.735616	0.0232904	0.379453
Serotonin	-0.377274	-1.23262	-1.42223	-0.0844219	-3.14109	-2.65983	-1.64686	-1.32562	-1.00205	-0.215857	-2.27329	-0.187471	-1.57122	-1.57139	-1.61552	-0.658238	1.42001	0.494399	-1.00205	-0.767848	0.00225417	-0.338543	0.140071	-0.203997	-0.388739	-0.338056	-0.658985	-0.461927	-1.9887	-0.294206	-0.236604	-0.315519	-1.11265	-0.304862	0.921632	1.58528	-1.05746	1.96259	-0.0679138	1.77394	-1.17844	0.815199	1.0126	-0.0107721	-0.0829166	0.402213	-0.411018	-0.438792	-0.424905
Acrp30	-1.65323	-7.04555	-2.39554	-2.04146	-0.781112	-1.4678	-1.60996	-3.51827	-1.92982	-1.43231	-2.34449	-2.38123	-0.185963	-0.313861	-1.48676	-1.3758	-0.816632	1.46236	2.03508	1.88463	0.676442	1.3038	0.631629	1.55027	0.754269	-0.560184	1.83741	0.677164	-3.67443	-3.42179	-2.84711	-2.43035	-3.26077	-2.92607	-5.55287	-4.03402	-1.925	-1.09656	-3.73894	-2.56529	-4.10014	-2.63252	0.0150139	-1.22089	-2.04256	-1.92671	1.30893	-1.56325	-0.12716
Oxyntomodulin	-0.973959	-3.22845	-0.0486713	-0.00451109	-3.09705	-2.45647	-1.37323	-1.89648	-0.800048	-1.678	0.741587	1.80712	-0.00911822	-0.398161	-0.0225264	-0.0896795	-2.34654	-1.79508	-0.788249	-0.953155	-0.596853	0.211208	-1.24388	-0.845675	1.55496	0.0916075	0.612469	0.75301	-3.08553	-3.59341	-0.827835	-0.85329	-1.95668	-2.22335	-6.78053	-5.75054	-1.51997	-1.27268	-4.15025	-3.51161	-4.38616	-3.85006	1.144	-0.207641	-1.62108	-2.02885	2.12675	0.127632	1.12719
NMB	-2.21886	-2.38779	0.525475	-0.101161	-1.96686	-0.984384	-1.22008	-1.15778	0.547804	-0.029558	0.475941	0.0910927	-0.387209	-0.930378	0.212178	-0.289614	-0.920416	0.0240168	-0.651587	-0.572786	-5.29867	-4.73373	-2.29023	-1.76083	-1.06468	0.245638	-0.271347	-0.363463	-1.52886	-1.13348	-0.559994	-0.00657249	-1.04443	-0.570028	-3.37871	-4.06639	-2.41459	-1.84822	-2.89665	-2.9573	-1.60603	-1.06183	-0.924549	0.195862	-1.26529	-0.432982	2.27851	-0.557107	0.860704
CCL7	-2.18951	-2.68754	-1.88846	-4.80332	0.536984	-0.502395	-1.18033	-2.66442	-0.126239	-0.326602	0.508998	-0.558334	2.08468	1.67656	0.822479	0.263874	6.41557	7.24272	1.49445	1.93647	5.99905	7.59978	4.63636	5.59299	-0.568603	-1.31088	-0.410897	-0.76346	1.18587	0.667354	0.638365	0.562492	0.91212	0.614923	0.460492	-0.507243	-0.710902	0.0734349	-0.125205	-0.216904	0.976025	0.379733	4.6032	6.80617	2.78961	3.59295	-0.883161	-0.560833	-0.721997
Xenin-8	0.337975	0.0555499	-0.0457093	0.561712	-3.65609	-3.07754	-1.12127	-0.820094	-1.47495	-1.95388	0.389722	2.31883	0.770736	0.0148485	-0.104832	0.126598	-0.807832	-1.09115	-0.0474337	0.0539398	-4.05569	-5.30176	-1.63699	-2.11299	-0.417749	1.62543	0.457413	0.55503	0.511066	0.788155	-0.303922	0.138648	0.103572	0.463402	0.742873	1.11458	-0.612414	-1.08468	0.0652294	0.014952	0.630533	1.27758	0.333352	1.61348	0.481943	1.44553	-0.697676	0.288801	-0.204438
WNT11	-1.83713	-2.69647	-1.94885	-3.0266	0.488196	-0.317233	-1.09926	-2.01343	1.53874	3.67682	-1.25595	-4.34355	-0.943638	-2.10701	-0.220283	-0.92458	10.0814	10.1274	-0.00534909	-0.451159	1.06915	1.50093	3.71507	3.72572	-0.313312	4.41905	3.35695	2.48756	-0.105881	1.11657	-2.14743	-1.41246	-1.12666	-0.147942	0.0215436	1.29181	-1.70303	-1.15555	-0.840744	0.0681278	1.07784	1.51279	0.0586921	-0.562425	0.568267	0.475181	1.85696	-0.200298	0.82833
EFNB2	-1.94742	-3.33214	-1.13501	-0.264079	-0.0259733	-0.827653	-1.03614	-1.47462	-0.692181	-0.15098	-1.85359	-3.13628	0.808411	0.425089	-0.57912	-0.954056	2.23128	2.03557	1.22055	0.656704	0.430784	0.648813	1.2942	1.11369	0.583108	0.357513	-1.10865	-0.0560084	-2.02026	-0.906968	0.874542	0.380635	-0.572857	-0.263167	-0.463395	0.555865	-1.18475	-0.636465	-0.824075	-0.0403003	-1.69746	0.0337522	-0.583573	-0.999278	-1.14052	-0.482763	0.95061	-0.985651	-0.0175202
PPY	0.112539	0.270343	-1.03432	-1.54178	-2.05844	-2.14698	-0.993406	-1.13947	-2.80878	-1.69776	-0.918432	-1.68837	1.57124	1.04268	-0.718658	-0.781152	0.517135	-0.245255	1.8382	1.93738	-0.442114	-0.583521	0.63774	0.369534	0.754269	0.975255	-0.116292	0.537744	-2.06342	-1.29421	-1.55038	-0.817993	-1.8069	-1.0561	-0.795293	-1.18463	-0.105817	-0.160764	-0.450555	-0.672698	-2.24157	-0.972674	-0.849732	-0.206196	-1.54565	-0.589435	-0.558563	0.555244	-0.00165944
DynorphinA	-2.75138	-2.014	-0.943678	-0.507371	0.803847	0.940079	-0.963737	-0.527097	-1.86549	-0.693859	-0.230199	0.126218	-0.858075	0.229636	-0.984589	-0.112669	-0.21698	-0.325432	0.734443	0.489401	0.948415	0.78339	0.488626	0.315786	0.327817	3.64728	0.78303	1.58604	1.32113	1.13086	10.0186	9.47025	5.66987	5.30055	1.2765	0.309397	6.63104	7.0395	3.95377	3.67445	2.25818	1.8083	1.84398	0.0107721	2.05108	0.909538	1.27099	3.16563	2.21831
IAPP	-0.331142	-0.997274	-2.18187	-1.18905	-0.300334	-0.144882	-0.937781	-0.777069	-1.25556	-1.99384	-2.21868	-0.950037	-1.42231	-0.61773	-1.63218	-1.1872	0.951508	0.561968	1.39435	1.11306	-0.129805	0.344794	0.738685	0.673275	0.516384	0.496951	0.50393	0.505755	0.590903	0.64701	-1.16714	-0.746138	-0.288117	-0.049564	1.85898	0.988579	-1.61005	-0.878973	0.124467	0.0548027	0.442244	0.464762	-0.0704587	-0.403547	0.185893	0.0306079	0.748263	-1.45891	-0.355325
SLIT2	0.80856	1.17526	-0.678894	-0.784272	-2.9183	-2.40984	-0.929543	-0.672952	-2.44598	-0.482204	-0.165315	-1.71151	-1.07505	-1.35967	-1.22878	-1.18446	-0.980225	-0.311749	0.265858	-0.100176	1.03112	1.62018	0.105585	0.402753	2.94455	-1.0466	0.876063	0.924673	0.749355	0.0230184	-0.14251	-0.681514	0.303422	-0.329248	-1.3337	-1.6462	-2.11743	-1.91475	-1.72556	-1.78047	0.820858	-0.0708754	-0.166123	-0.450081	0.327368	-0.260478	-4.19238	1.25209	-1.47014
GCG	0.317484	-0.170239	-0.0756193	1.38993	-2.99849	-2.99229	-0.918875	-0.590864	1.46541	-0.00758671	-1.37516	0.463052	0.651152	-1.24372	0.247135	-0.26275	0.447209	-0.719269	-0.781546	-0.687623	-1.04027	-2.13788	-0.458201	-1.18159	-0.19727	3.16573	-0.0697749	0.966228	0.923095	0.902151	0.032904	0.0952262	0.477999	0.498688	1.85441	6.22122	-0.0466621	-0.416418	0.903873	2.9024	1.13083	1.28236	3.59567	4.28445	2.36325	2.7834	-0.128575	-0.266442	-0.197509
estrogen	-2.18968	-5.20873	-1.08044	0.657785	0.521159	0.811379	-0.916319	-1.24652	-2.70199	-2.30619	-1.51066	1.28877	-1.1427	-1.33546	-1.78512	-0.784295	0.476638	1.2437	0.482261	-0.0994401	-0.307749	-1.11942	0.21705	0.00828169	-0.832597	-1.49409	-0.286852	-0.871181	1.66197	0.89527	-0.45183	0.0337943	0.605071	0.464532	1.3144	-0.0318632	1.49276	0.370881	1.40358	0.169509	1.75477	0.849609	1.27231	1.33468	1.51354	1.09214	-0.280335	0.0409912	-0.119672
FGF23	-0.0325425	-0.868005	-1.00737	-1.88447	-1.6502	-2.61862	-0.896702	-1.79036	-0.0869542	-0.346254	-0.684716	-2.17927	-0.805732	-1.12273	-0.525801	-1.21609	-1.4085	-0.854141	-1.43383	-1.40395	-0.298684	0.69123	-1.047	-0.522287	-0.464166	-1.40005	-0.565952	-0.810057	-0.845285	-0.316459	-1.84498	-1.82432	-1.34513	-1.07039	-0.98463	-1.08677	-0.02109	-0.931502	-0.50286	-1.00914	0.997281	0.786298	-0.0794372	-0.344303	0.458922	0.220997	-0.621796	-0.204956	-0.413376
HBEGF	-1.32322	-1.10082	1.03896	0.760509	-2.33534	-0.647433	-0.873203	-0.329248	-0.664341	0.287615	1.3975	0.714606	-0.374994	0.611044	0.119388	0.537755	-2.10394	-1.47961	-0.187492	0.0947818	0.890645	1.84594	-0.46693	0.153703	-0.78328	-0.937964	-0.00775277	-0.576332	-0.886258	-1.25533	-0.0534837	-0.139621	-0.469871	-0.697478	-0.34255	-0.775398	-0.0764553	0.537686	-0.209502	-0.118856	0.675632	0.638189	-0.0556691	-1.21842	0.309981	-0.290118	-1.02228	0.438792	-0.291742
Bradykinin	-2.9156	-3.01528	0.165092	0.525091	0.152465	0.0581103	-0.866015	-0.810694	1.48697	0.725493	-0.492638	-0.0874351	-1.98313	-1.39362	-0.3296	-0.251855	0.58495	-0.143443	-1.20554	-1.27243	1.24147	0.908398	0.206961	-0.16916	0.432254	-0.195375	-0.0852804	0.0505328	-1.75695	-2.01101	-1.67488	-1.85173	-1.71592	-1.93137	0.735705	0.998323	-0.363996	-0.26768	0.185854	0.365322	-0.715288	-0.839223	0.0246768	0.100649	-0.345306	-0.369287	0.832575	-1.55394	-0.360681
Pancreatatin 37-52	-0.126281	1.07195	-2.91619	-6.18504	0.463229	0.466441	-0.859747	-1.54888	0.0203641	2.79746	-0.0821603	-2.73161	0.532359	1.08978	0.156854	0.38521	7.38978	5.49829	1.17342	1.54519	-2.05191	-1.93237	2.17043	1.7037	0.205974	-1.1001	0.410897	-0.161077	0.693381	0.286167	-0.903343	-1.37723	-0.104981	-0.545533	-0.136127	0.457534	-2.20467	-1.2473	-1.1704	-0.394885	0.556152	0.554476	1.3087	-0.354466	0.932427	0.100005	-0.111713	-0.012111	-0.0619118
CALCA	-1.2174	-0.858831	1.54473	-1.47058	-2.84061	-2.19885	-0.837761	-1.50942	-2.38956	-1.17998	3.35885	0.0110478	0.988283	0.705303	0.652525	-0.154543	-0.460946	0.579845	1.51457	2.05756	-0.127959	-0.491611	0.308554	0.715263	0.870311	-1.30115	0.984601	0.184587	1.94693	1.94176	-0.237875	0.391845	0.85453	1.1668	-1.67265	-1.24808	-0.96144	-0.929109	-1.31704	-1.0886	1.59613	1.76451	-0.0886327	-0.727644	0.753747	0.518434	-0.196024	1.74678	0.775379
CXCL3	-3.22868	-2.08031	-0.207372	-1.17597	0.942866	0.738214	-0.831062	-0.839356	-2.50888	-0.185766	-1.34307	-4.4583	4.69039	3.00333	0.279483	-0.54691	1.63386	-0.257825	-2.09502	-1.97569	-0.00225417	2.29109	-0.154472	0.0191947	-0.954441	-0.92175	-0.426402	-0.767531	2.22791	1.82363	-0.598898	-0.558275	0.814507	0.632677	-0.141706	1.01511	-1.55551	-1.09303	-0.848606	-0.0389577	1.69742	1.58671	8.32923	8.48597	5.01332	5.03634	0.280335	0.6512	0.465768
INHBA	0.00159822	-0.350777	-0.317964	2.10434	-2.1706	-1.42204	-0.82899	0.110508	-0.89547	-0.406097	-1.25123	0.863215	0.68514	0.546933	-0.487186	0.334684	0.280045	-0.350915	-1.81441	-1.91489	-1.38531	-1.16852	-0.973228	-1.14477	-0.667238	-0.338056	0.271347	-0.244649	0.49455	0.787722	3.33629	3.78867	1.91542	2.2882	0.548836	0.159906	1.82045	2.63104	1.18464	1.39547	0.134485	0.85027	-10.0315	-6.54689	-4.94852	-2.84831	4.62237	0.183529	2.40295
REG3A	1.20068	-0.060335	-1.43485	-0.291142	-2.25033	-1.75095	-0.828166	-0.700808	0.593024	-0.199111	-1.49731	0.804952	1.45983	0.511629	0.18518	0.37249	-0.657667	-0.0965626	0.285767	0.394502	-0.0995617	0.222039	-0.157154	0.173326	0.08413	0.962284	0.50393	0.516781	0.43949	-1.49507	0.723561	0.713106	0.581526	-0.390984	-0.174746	-0.72413	-0.651787	-0.842234	-0.413267	-0.783182	0.548815	-1.47818	0.571197	0.164447	0.560006	-0.656868	-0.174946	-1.11142	-0.643183
NPY	-0.991531	-1.34252	0.124544	1.01322	-1.59427	-0.790962	-0.820418	-0.373418	-1.32367	-0.919306	-0.430657	0.898678	-1.47509	-1.04616	-1.07647	-0.355597	0.673271	0.442259	-1.06346	-1.03909	-1.99112	-2.0449	-0.793769	-0.880579	-0.101536	1.87187	0.441908	0.737415	-0.30856	-0.0876998	-0.879552	-0.177485	-0.594056	-0.132592	2.21801	2.69281	-0.504759	-1.12163	0.856626	0.785588	0.976319	1.00348	-4.08568	-2.65888	-1.55468	-0.8277	-1.67147	1.18874	-0.241365
CARTPT	-0.0933905	-0.556859	-1.09045	-0.402544	-1.24919	-1.40503	-0.811011	-0.788145	0.677985	-0.291787	-1.85299	-2.12147	-0.634052	-0.555544	-0.603017	-0.989599	0.232291	2.04437	-0.555536	-1.05217	-0.16044	-0.767297	-0.161228	0.0749679	-0.324916	-0.015403	-0.457413	-0.265911	-0.598481	-0.0904755	-0.168714	0.00807922	-0.383598	-0.0411982	0.0852278	0.90351	-0.624066	-1.04242	-0.269419	-0.0694565	0.221092	0.437902	-2.76605	-0.576502	-1.27248	-0.0693001	1.01806	-0.671696	0.173182
WNT1	-1.90313	-4.54524	-1.90515	-2.58384	1.4178	1.02941	-0.796828	-2.03323	-0.173919	-0.267018	-2.59787	-3.52106	0.515914	0.792583	-0.751958	-0.998497	6.02694	5.00235	1.05384	0.978043	-0.936549	-0.0796225	2.04808	1.96692	0.600514	-0.723943	0.22483	0.0338007	-2.9741	-4.30474	0.94962	0.859172	-1.01224	-1.72279	-11.1538	-9.81321	2.80107	1.62581	-4.17639	-4.0937	-3.88891	-4.56385	0.785437	0.917174	-1.55174	-1.82334	-0.0189701	0.793738	0.387384
NTN4	-1.07603	-0.986852	-0.639902	-0.406329	-0.647946	-1.31868	-0.787959	-0.903954	-2.90856	-2.4402	-0.279882	-1.7939	-1.29147	-0.944619	-1.4933	-1.72624	1.20765	3.26355	2.30463	2.13685	0.207481	-0.366766	1.23992	1.67788	0.226281	-0.746642	0.302358	-0.0726677	-2.98934	-1.22504	-0.0540106	-0.61512	-1.52168	-0.920081	-1.89662	-1.07921	0.192752	-0.940405	-0.851932	-1.00981	-2.98763	-1.03698	0.720516	-0.614142	-1.13356	-0.825561	-0.655521	-2.19303	-1.42427
INS	-0.119824	-0.426341	-0.800731	-0.654588	-1.27241	-0.157755	-0.730989	-0.412894	-2.20668	-2.54329	-0.388474	-0.717317	0.143093	0.373247	-0.817355	-0.962452	-0.555083	-0.411317	1.07258	0.857599	-2.55613	-3.37115	-0.679542	-0.974958	1.15171	-1.00525	2.13976	0.762075	-0.387105	0.271449	-1.30655	-1.39028	-0.846825	-0.559415	-2.1298	-1.36717	0.420314	-0.404475	-0.854744	-0.885825	-0.246658	0.572992	0.11457	0.294828	-0.0660435	0.43391	2.77806	-1.31498	0.731541
SST	-0.491604	-0.362393	-0.826919	1.24707	-0.855223	-1.03935	-0.724582	-0.0515568	-1.50518	-1.59558	-2.17021	0.914894	-0.993743	-1.22339	-1.55638	-0.634694	-1.46874	-0.817298	0.118776	0.0800833	-1.7797	-0.640514	-1.04322	-0.459243	0.597613	-0.315357	0.938085	0.40678	0.425601	0.22801	-2.53204	-2.8391	-1.05322	-1.30554	-1.24605	-1.8947	-1.18992	-1.60373	-1.21798	-1.74922	-0.595643	-0.154889	-0.953207	-1.2883	-0.774425	-0.721593	-0.187593	0.129495	-0.029049
NP	-0.598292	-1.29359	-0.778348	-1.74788	-0.714929	-1.61393	-0.69719	-1.5518	-1.21491	-2.30105	0.502761	0.268262	-0.304139	-1.66465	-0.338764	-1.23248	-1.2377	-1.05377	1.79093	1.65055	-1.08783	-1.07314	-0.1782	-0.158786	-0.69915	0.428853	0.116292	-0.0513351	-0.707685	-0.254742	-0.639393	-0.425962	-0.673539	-0.340352	0.909954	1.56493	-1.02869	-1.59693	-0.0593695	-0.0160013	-0.182352	0.347569	1.73624	1.83572	0.776942	1.09164	-5.04814	1.85485	-1.59665
CXCL1	-0.994514	-2.67193	-1.30555	-1.03352	0.211775	-0.194709	-0.696098	-1.30005	0.0516137	0.514746	-1.53268	-0.781432	-1.94203	-1.50584	-1.14103	-0.590841	13.1538	10.1827	0.540863	0.834379	6.29301	5.62075	6.66256	5.54595	-0.0145052	0.0299954	-0.488424	-0.157645	0.700639	-0.00752974	-0.377519	0.00657249	0.16156	-0.000478623	0.585853	0.583409	-0.411949	0.734612	0.0869523	0.659011	0.554389	0.0180559	5.76234	2.78973	3.15836	1.4039	-1.03071	0.694055	-0.168326
EFNB3	-0.0312403	-0.00970606	-0.848993	-1.52595	-1.19936	-0.882563	-0.693198	-0.806071	0.450906	0.561605	-1.10064	-1.34065	2.00166	0.862442	0.45064	0.0277993	-0.72967	-0.138453	2.02423	1.97799	-2.22227	-1.93314	-0.309239	-0.0312012	-0.586009	0.997954	2.33358	0.915176	-0.41535	1.50244	-1.38388	-0.220223	-0.899617	0.641111	2.07244	3.14028	-0.262227	0.087622	0.905106	1.61395	0.69581	2.80673	-1.38148	-0.409466	-0.342835	1.19863	0.23818	0.935344	0.586762
NTF3	-1.47571	-0.915736	-0.167938	-0.565331	-0.429953	-0.434272	-0.691201	-0.638446	1.9251	2.15316	0.114913	-0.413326	-1.74965	-0.165556	0.096788	0.52476	-0.526726	-0.625327	2.1249	2.43859	0.0405885	0.835042	0.546254	0.88277	1.54915	0.68503	-1.23269	0.333831	-0.309231	-1.31126	0.180599	-1.1696	-0.0643159	-1.24043	1.45015	1.92482	-2.7608	-3.40746	-0.655324	-0.741317	0.179389	-1.20243	0.767308	1.83877	0.473348	0.318168	1.08972	-0.295323	0.397201
BMP5	-0.78026	-2.21349	-0.231616	-0.0603531	-0.897862	-1.41053	-0.636579	-1.22813	0.136794	-0.0623678	0.0132066	0.117103	0.997436	-0.489136	0.382479	-0.1448	-2.38201	-1.50955	-1.27262	-1.09498	-0.407513	-0.236874	-1.35405	-0.947134	-0.298807	-1.38546	-0.0542694	-0.579513	-1.62411	0.136712	0.323135	0.0951929	-0.650488	0.115953	-0.969768	0.560691	0.00568665	0.0583109	-0.482041	0.309501	-1.32637	0.949783	2.90457	3.36756	0.789099	2.15867	2.5989	-0.597167	1.00087
CD55	-2.51705	-3.38874	-0.489384	0.396821	1.13299	1.16729	-0.624483	-0.608211	-1.27879	-1.16373	-0.763634	-0.236014	0.817594	1.08976	-0.408276	-0.103327	2.03766	1.24842	0.898147	0.971698	0.110131	0.962833	1.01531	1.06098	0.78328	-0.0445877	0.240336	0.326343	-6.52467	-5.66597	0.752726	0.694473	-2.88597	-2.48575	-73.1957	-64.9798	0.642397	1.00446	-36.2766	-31.9877	-5.95647	-5.31694	-0.0206971	-0.338489	-2.98858	-2.82771	-0.676599	-0.591577	-0.634088
IHH	-1.31589	-0.757773	-1.27988	-2.06305	0.743981	1.01089	-0.617265	-0.603312	-0.0860906	2.26917	0.0688322	-0.209534	0.77341	0.905597	0.25205	0.98841	0.0930833	-0.342485	1.40574	1.51022	-0.827858	-0.830843	0.223654	0.112297	0.290104	0.1062	-1.34123	-0.314975	0.331694	-0.582218	-2.62694	-2.68298	-1.14762	-1.6326	1.13278	0.578474	-1.76556	-2.37347	-0.316392	-0.897497	0.784014	-0.519363	0.920639	0.647688	0.852327	0.0641628	0.174946	0.0614867	0.118216
CFC1	0.125023	-1.79289	-0.867008	-0.157553	-1.02428	-0.872426	-0.588754	-0.940958	1.82775	0.658819	-1.11519	-0.584478	0.306405	-1.46503	0.339653	-0.463563	0.514416	1.22593	1.28419	1.35958	0.996595	0.915876	0.931735	1.16713	0.0667238	0.535863	2.11651	0.906364	-3.80888	-2.6385	-1.15486	-1.38214	-2.48187	-2.01032	1.04603	1.15697	-0.0461064	-1.08153	0.499964	0.0377201	-1.87888	-0.955264	0.752812	0.0941842	-0.563034	-0.43054	0.0147545	0.122042	0.0683982
SHH	-0.947023	-3.62428	0.63209	1.50991	-1.42335	-1.97087	-0.57943	-1.36175	1.01559	-1.34881	-0.655485	-0.285872	1.14628	-0.691709	0.502131	-0.775463	-2.24891	-0.947523	-0.681246	-0.962722	-1.71479	-1.63422	-1.54831	-1.18149	-1.10239	0.304007	-0.255841	-0.351409	-0.994191	-3.91479	0.267961	0.827306	-0.363115	-1.54374	-1.13697	-1.76866	1.25817	1.59152	0.060601	-0.0885702	-0.173252	-2.54487	0.463007	0.216535	0.144878	-1.16417	-0.642874	1.59493	0.476027
TLQP-21	0.86867	0.950987	-1.0707	-1.98638	-1.45624	-1.53977	-0.552755	-0.858389	0.568527	0.599665	-0.277624	-0.359768	0.279812	-0.0102403	0.190238	0.0765525	5.08106	6.26091	1.62915	1.84425	-2.05461	-2.10664	1.55187	1.99951	0.319114	0.175919	0.457413	0.317482	-0.361644	-1.0104	-1.23432	-1.15226	-0.797982	-1.08133	0.176812	-0.142128	-2.56759	-1.41425	-1.19539	-0.77819	-0.430743	-0.776257	0.106663	2.07274	-0.16204	0.648239	-1.34687	-1.7179	-1.53239
GAST	-0.263336	0.00279648	-1.12534	-0.220955	-0.268015	0.520298	-0.55223	0.100713	0.603748	0.00762101	-1.7216	0.0664444	-0.413383	-0.85006	-0.510413	-0.258665	0.796478	-0.320901	-0.123957	-0.12217	-4.47841	-5.08317	-1.26863	-1.84208	-0.304609	0.805011	0.596963	0.365789	0.168028	-1.52117	-1.46695	-0.235116	-0.649461	-0.878141	1.07605	0.0268292	1.10564	0.387549	1.09084	0.207189	0.0923063	-1.28982	-9.06366	-6.26712	-4.48568	-3.77847	0.954826	0.244084	0.599455
CXCL13	-0.82166	-1.08837	-0.594258	-0.765437	-0.198017	-0.104813	-0.537978	-0.652873	1.13618	1.69053	-1.35446	-4.02729	0.558523	0.67405	0.113416	-0.554236	-2.04779	-2.69799	-0.914511	-1.40372	1.02983	2.93137	-0.644156	-0.390113	-1.10529	-0.115928	-0.736513	-0.652579	0.111368	0.161766	-0.99778	-0.928451	-0.443206	-0.383342	-0.69898	-1.64243	-0.803197	-0.279697	-0.751088	-0.961061	-0.944358	-0.953178	2.17953	3.7655	0.617588	1.40616	0.5417	-0.343767	0.0989668
alpha-MSH	-1.27112	-4.81873	0.409675	-0.305095	-0.65853	-1.28987	-0.506657	-2.1379	-0.111705	-0.813468	1.4449	1.35609	-2.58371	-2.97168	-0.416838	-0.809688	-0.348663	0.572013	1.58776	1.79295	-1.68877	-2.48743	-0.149894	-0.0408198	-0.400343	1.21684	1.17067	0.662388	0.610165	0.513199	-1.61554	-1.58368	-0.502688	-0.53524	0.504116	0.0633733	-1.02416	-1.07785	-0.260022	-0.507239	0.0398634	0.415849	2.69677	2.10189	1.36832	1.25887	2.58203	-0.459287	1.06137
WNT5A	0.745035	-0.0658709	0.0406754	-1.07135	-2.24287	-2.10422	-0.485721	-1.08048	0.716198	1.21035	0.405287	-2.85259	0.301635	0.154319	0.474373	-0.495973	4.12007	3.24699	-0.696165	-0.851664	0.636103	1.0806	1.35334	1.15864	52.3724	-0.0170244	4.58189	18.9791	-1.35277	-0.142606	1.29341	0.0238969	-0.0296778	-0.0593547	-3.85766	-2.34353	1.81937	0.969937	-1.01915	-0.686798	-0.668824	0.0532545	-1.79324	-1.38851	-1.23103	-0.667629	1.27099	7.15202	4.21151
JAG2	0.000935048	-0.488231	-1.50899	-1.00246	0.150808	0.145125	-0.452414	-0.448521	0.911838	1.02561	-0.68315	-1.90961	-0.257033	0.299383	-0.00944858	-0.194874	0.202612	0.570384	2.12737	1.61911	0.156085	0.520995	0.828689	0.903497	0.696249	0.95742	0.705502	0.78639	0.768423	-1.02609	-1.83645	-1.34735	-0.534016	-1.18672	-0.054807	0.180307	-2.455	-1.35197	-1.2549	-0.585831	0.686118	-1.12081	-0.127825	-0.223361	0.279146	-0.672085	2.90663	-0.225451	1.34059
IL11	0.635307	0.952005	-0.148637	0.141374	-1.82836	-0.848275	-0.44723	0.0817014	1.29041	2.0349	-1.41847	-2.65894	0.804463	0.597852	0.225466	-0.00872883	3.03179	4.6217	-1.84355	-1.27557	-1.72307	-0.817085	-0.178277	0.843012	-0.0870311	-1.32547	-0.95359	-0.788698	-0.694293	0.0608187	0.516423	0.679107	-0.0889349	0.369963	1.88155	1.34083	2.12272	1.43539	2.00214	1.38811	-0.256873	0.474618	-3.62696	-4.86993	-1.94192	-2.19765	0.27612	-0.640953	-0.182416
NGF	-1.26818	-1.17058	0.044082	-1.41913	-0.107843	-1.71068	-0.443982	-1.43346	-0.11475	1.32279	2.00785	0.820751	4.7397	1.57829	2.21093	1.24061	-0.0792517	1.05092	-0.822695	-0.514114	0.0728634	0.276279	-0.276361	0.271029	-0.39164	-0.871487	-0.162808	-0.475312	-0.47917	-0.0164912	-0.632507	-1.21445	-0.555839	-0.615469	-1.50743	0.227082	0.225569	-1.20783	-0.640932	-0.490376	-0.742102	-0.11893	1.31627	0.888872	0.287082	0.384971	-0.693461	0.618594	-0.0374335
CXCL14	0.298251	-0.191891	-0.315077	1.5948	-1.30931	-0.84296	-0.442046	0.18665	0.247205	-0.298341	-2.22502	-0.571097	2.17533	1.38155	0.0658374	0.170704	2.1574	2.38964	-0.706219	-0.850478	0.476594	-0.197823	0.642592	0.447113	-0.11314	2.38423	-1.51179	0.253099	-0.920022	-0.435288	0.444882	0.0613531	-0.23757	-0.186967	0.701946	1.81424	-0.234998	-0.619159	0.233474	0.597539	0.620106	0.512287	-0.669468	0.295639	-0.0246811	0.403963	-0.23818	-1.28843	-0.763303
WNT5B	-0.445418	-0.712935	-1.01314	-1.06332	0.154063	-0.567665	-0.434832	-0.781306	-0.267399	-0.468259	0.205536	-0.234309	3.8166	2.39793	1.25158	0.565122	-0.912975	0.421259	-0.337444	-0.235009	-0.019771	0.361472	-0.423397	0.182574	8.54935	2.7085	1.83741	4.36509	0.660369	0.557772	-0.984187	-0.549794	-0.161909	0.00398886	-0.391141	0.0286437	0.18609	0.757983	-0.102525	0.393313	0.944578	0.356972	0.360854	0.407019	0.652716	0.381996	1.71363	0.693123	1.20338
GHRL	-1.15158	-1.39257	-0.836623	-0.134741	0.703153	-0.0392249	-0.428352	-0.522178	-0.929042	-2.28218	-1.21283	1.0076	0.55707	0.881585	-0.528266	-0.130999	-2.72277	-2.55589	0.874887	1.05912	0.316809	0.698959	-0.510357	-0.265938	-0.774576	0.456416	0.240336	-0.0259415	-4.97748	-6.78219	-0.337392	-0.0422052	-2.65744	-3.4122	-21.5034	-20.5528	0.0578433	0.12007	-10.7228	-10.2164	-6.87665	-7.88482	1.14953	0.286824	-2.86356	-3.799	-5.04814	0.421091	-2.31353
CXCL10	-1.25928	-0.826326	0.359318	0.664628	-0.327899	0.170563	-0.409288	0.00295475	-0.364679	0.010735	-0.264645	0.413297	-0.906111	-1.25012	-0.511811	-0.275362	9.79175	14.3857	-1.61251	-1.36728	3.78056	3.39059	3.9866	5.46966	-1.3983	0.0299954	-0.78303	-0.717111	-1.66677	-2.5374	0.831068	1.40607	-0.417853	-0.565664	-7.7168	-7.59233	0.0169171	0.635609	-3.84994	-3.47836	-3.36994	-4.60981	-8.0179	-6.28691	-5.69392	-5.44836	-0.545916	0.288801	-0.128557
NTNG1	-0.171539	-0.156446	-0.503657	-0.582029	-0.473392	-0.864998	-0.382863	-0.534491	-1.30637	-2.2853	-0.735583	-3.03859	1.4258	-0.572948	-0.205385	-1.96561	-0.370027	-0.931293	-0.590071	-0.691343	0.0466316	0.253536	-0.304489	-0.456367	0.876113	-0.509921	0.0542694	0.140154	0.0372496	-0.728129	0.916549	0.719163	0.476899	-0.00448302	-0.569715	-0.40267	-0.23051	-0.641711	-0.400113	-0.522191	1.12349	0.155673	-2.00261	-1.90448	-0.439557	-0.874403	1.02228	-0.572944	0.224665
GAL	-0.501098	-0.302224	-2.2841	-1.57896	1.66918	1.33955	-0.372004	-0.180544	-1.11818	-0.0432703	-2.23094	-0.843496	0.329693	-0.734238	-1.00647	-0.540335	-0.7938	0.983065	0.0536576	0.197976	-3.6339	-3.30881	-1.45801	-0.709256	1.29096	0.970391	-1.2482	0.337719	-0.428035	-0.485077	0.399391	-0.154806	-0.0143218	-0.319941	-3.48828	-3.87783	0.306371	0.0797877	-1.59095	-1.89902	-0.608331	-1.14956	-0.134015	3.06231	-0.371173	0.956375	1.01384	-1.76728	-0.376717
IL17	-1.46521	-1.6705	0.423926	-1.32003	-0.0505514	0.296556	-0.363945	-0.897989	0.20949	0.0375737	1.3656	0.534238	-0.773212	0.419784	0.267293	0.330532	0.351624	-0.540415	-0.666608	-0.0290459	1.63273	0.973896	0.439249	0.134812	-1.35478	-1.29791	-0.581458	-1.07805	-0.901255	-0.720222	-0.391103	0.312171	-0.646179	-0.204025	0.0326539	-0.448766	0.771261	0.314511	0.401957	-0.0671276	-0.392462	-0.140382	4.50226	4.72526	2.0549	2.29244	-0.0147545	0.529158	0.257202
FGF5	-0.157962	-0.0152194	1.69868	1.48171	-2.61152	-1.41688	-0.356933	0.0165346	-0.110461	0.0387757	0.914933	0.942689	-0.738032	0.764713	0.0221467	0.582059	-0.933999	-1.49945	-1.68488	-1.60877	-6.59637	-5.80702	-3.07175	-2.97175	-0.603415	0.000810686	-0.209325	-0.270643	-1.37717	-1.18544	0.555804	1.48483	-0.410682	0.149694	1.13801	0.362649	1.50913	2.35749	1.32357	1.36007	-1.4615	-0.620389	-11.566	-7.63354	-6.51377	-4.12697	0.461605	-1.06763	-0.303014
MIF	0.655474	0.652542	0.492481	-0.171172	-2.20044	-2.19478	-0.350827	-0.571138	-2.56634	-1.77151	0.876196	1.28291	-0.32199	0.345381	-0.670712	-0.0477407	0.318277	0.486858	0.349357	0.1073	-2.37667	-3.57093	-0.569678	-0.992258	0.716556	0.0802579	1.20168	0.666164	0.0641951	0.909609	-0.949489	-0.646844	-0.442647	0.131383	-1.24741	-0.511481	-1.56211	-1.24841	-1.40476	-0.879945	0.477389	1.38724	0.665475	0.69081	0.571432	1.03903	1.06443	-1.00615	0.0291421
SEMA3C	-0.88832	-1.30537	-0.620744	-0.811168	0.530094	0.0950239	-0.326323	-0.673837	2.62762	1.98257	-1.04599	-1.96998	0.0538515	-0.000202609	0.545162	0.00412682	0.987809	0.234973	2.16501	2.15845	0.655978	0.734584	1.2696	1.04267	0.554098	0.860138	0.193819	0.536018	-1.38069	-0.643485	-0.911171	-0.977847	-1.14593	-0.810666	-0.625435	0.609431	0.364056	0.265038	-0.13069	0.437234	-2.24769	-0.916068	-1.57701	0.534292	-1.91235	-0.190888	1.01806	-0.818891	0.099584
PBS	0.101943	-0.0910058	0.276804	0.759281	-1.27312	-1.09475	-0.298123	-0.142159	-1.57654	-2.17164	0.229702	0.693803	-1.78757	-1.29286	-1.0448	-0.923566	3.25268	4.52298	0.00985815	-0.0564864	2.03304	2.04467	1.76519	2.17039	0.606316	-0.897429	0.573705	0.0941973	-1.35101	-0.162635	-0.403286	-0.101006	-0.877147	-0.13182	0.753657	1.53769	-0.623504	0.213464	0.0650762	0.875579	-0.212945	1.51448	6.0246	4.67632	2.90583	3.0954	3.47574	-1.74119	0.867271
Serum Free only	1.01563	0.32018	-1.43134	-0.224178	-0.396576	-0.316271	-0.27076	-0.073423	-1.16042	-2.02205	-2.11132	-1.74046	0.712901	0.422355	-0.852948	-1.11339	1.26269	1.39854	0.00940232	-0.488654	-1.57201	-2.09474	-0.0999722	-0.394953	-0.476253	1.73163	0.509098	0.588157	-0.973822	-0.306905	0.592743	0.301172	-0.190539	-0.00286628	-0.825067	-0.190485	-0.769472	-0.642201	-0.797269	-0.416343	-0.487306	0.0927966	0.215474	-0.262855	-0.135916	-0.085029	-1.82534	-1.57164	-1.69849
FRZB	0.832478	1.16303	0.399914	-0.313356	-1.98373	-0.485413	-0.250448	0.121421	0.558343	0.102227	0.812124	0.105245	-2.53139	-1.77017	-0.386975	-0.520898	-0.404725	0.768898	0.903056	1.04808	-1.11245	-0.977504	-0.204706	0.279824	1.65649	0.315357	1.38775	1.11986	2.63624	1.59288	-1.57816	-1.35938	0.529042	0.116751	-2.40024	-2.39271	-0.81148	-1.71198	-1.60586	-2.05235	3.25759	1.83546	-0.216735	-1.12279	1.52043	0.356336	0.179162	-0.144401	0.0173805
FGF12	-1.25819	-2.26792	0.893507	-0.345482	-0.381139	-0.116178	-0.248609	-0.909859	-2.43903	-3.10582	0.998665	-1.02882	-3.1166	-1.68304	-1.51899	-1.93923	-0.831601	-1.56227	-3.04242	-2.41814	-1.83776	-3.08466	-1.90393	-2.35502	1.66229	-1.13901	0.969096	0.497458	1.37953	1.80623	0.0169778	-0.0158295	0.698254	0.895201	0.322508	1.31293	0.861868	-0.390212	0.592188	0.461357	0.916188	1.6299	0.340661	1.00616	0.628424	1.31803	1.51128	-1.06111	0.225085
EFNB1	0.903493	-0.720017	-0.42541	0.302331	-1.20381	-0.162135	-0.241908	-0.193274	-3.0227	-3.11628	-1.22684	-0.187471	-1.15829	0.000202609	-1.80261	-1.10118	1.31135	2.26888	0.540896	0.172197	-1.28031	-0.73518	0.190646	0.568632	1.08789	3.34408	0.162808	1.53159	-0.432127	0.0349539	1.32988	2.35627	0.448876	1.19561	-2.20739	-2.03501	0.697811	1.93115	-0.754791	-0.0519316	-0.446942	-0.0872355	0.52989	3.04665	0.0414741	1.47971	0.343569	-0.534748	-0.0955897
SAA1	0.858661	0.820925	-0.57838	-0.765757	-0.993956	-0.677279	-0.237892	-0.20737	-1.46224	-1.23879	-1.09569	-1.68291	2.82232	2.07033	0.0881263	-0.283793	1.92273	0.488497	-0.420675	0.460248	-3.63167	-2.66584	-0.709872	-0.572365	-0.510582	-0.996333	-0.736513	-0.747809	0.457802	0.204892	9.6261	11.3801	5.04195	5.79249	0.788363	0.095735	5.89914	8.76401	3.34375	4.42987	-0.938036	-2.70769	-11.872	-10.141	-6.40502	-6.42434	-0.524838	1.71977	0.597463
ANGPTL3	-0.390029	-0.534466	0.26425	0.881504	-0.505539	-0.442609	-0.21044	-0.0318569	-0.190202	1.30021	-0.223424	1.7557	-0.227714	-1.48856	-0.21378	0.52245	0.638882	0.380873	0.242196	0.546308	-0.957581	-1.49064	-0.0255011	-0.187818	-0.293005	-0.0964716	-0.193819	-0.194432	1.32839	1.34093	-0.700857	-0.455865	0.313765	0.442531	-0.412916	-0.91212	-0.215154	0.298496	-0.314035	-0.306812	1.35215	1.09507	0.551276	-0.451534	0.951711	0.321769	-1.55344	-0.735977	-1.14471
CCL16	-2.23408	-1.75675	1.07576	1.28097	0.554806	1.41168	-0.201171	0.311966	-0.787178	0.0208477	0.425031	1.98031	0.305374	2.20616	-0.0189244	1.40244	-1.12857	0.260827	-1.53611	-1.13534	-2.59283	-3.24421	-1.7525	-1.37291	-0.348124	1.49572	0.798535	0.648709	-1.19333	-4.05193	0.0649209	-0.0349648	-0.564205	-2.04345	-3.2941	-3.52936	0.90416	0.236748	-1.19497	-1.64631	-2.72938	-5.00398	-3.80535	-3.43933	-3.26737	-4.22165	-0.335138	0.675422	0.170142
NLGN2	-0.687929	-0.966199	0.885423	0.0945241	-0.695326	-0.983061	-0.165944	-0.618245	-1.13774	-1.35471	0.416653	-0.821433	-2.60498	-1.92002	-1.10869	-1.36539	-0.203816	-0.0656378	1.51375	1.66522	0.668139	-0.701737	0.659358	0.299282	-0.345223	-0.237531	-1.13966	-0.574137	-2.19913	-1.1744	-0.938761	-0.847143	-1.56894	-1.01077	-3.66274	-3.09647	0.966098	-0.469182	-1.34832	-1.78283	-1.70442	-0.740272	-0.520594	-1.00072	-1.11251	-0.870497	-1.02228	0.893421	-0.0644271
AGT	1.26708	1.57363	-0.410667	-1.68756	-1.34459	-1.11928	-0.162724	-0.411069	1.33822	1.30926	0.927532	0.0585283	-0.601274	-0.757357	0.554825	0.203478	-0.795099	0.26851	-1.30124	-0.971971	-1.78736	-2.58486	-1.29457	-1.09611	-0.081229	0.960663	0.395391	0.424942	-0.124423	-1.74297	-2.05759	-1.83347	-1.09101	-1.78822	0.800178	0.47888	-1.41269	-1.90044	-0.306255	-0.710779	0.180663	-0.927145	1.35958	-0.460521	0.770119	-0.693833	0.0400479	-0.753678	-0.356815
BMP2	-0.371486	-0.681764	1.6034	0.849266	-1.68067	-1.69983	-0.149583	-0.510776	1.9203	2.26997	2.00746	1.20437	-0.490915	-1.6757	1.14561	0.599548	25.3077	21.1295	-2.2429	-2.08606	5.09089	4.47942	9.38523	7.84096	-1.56656	0.107821	-0.457413	-0.638717	-2.11254	-1.62709	0.451778	-0.594927	-0.830382	-1.11101	1.86358	1.69051	0.464983	-1.44777	1.16428	0.121369	-0.70746	-0.291681	3.32041	4.83791	1.30647	2.27311	-0.23818	0.00931617	-0.114432
ANG1	-1.40279	-0.120233	2.05721	1.59788	-1.01808	-1.0319	-0.121221	0.148584	1.65899	4.19376	2.07003	2.19437	-0.0415415	0.62569	1.22916	2.33794	-4.32532	-10.3437	0.33131	0.743809	2.13312	2.55599	-0.620296	-2.34796	-0.649832	-0.320221	-0.891568	-0.62054	0.451233	0.578645	-0.201853	-0.49273	0.12469	0.0429571	0.852865	0.880992	-1.15271	-1.23816	-0.149923	-0.178585	-0.560267	-0.287073	2.28297	2.37405	0.861352	1.04349	-0.478467	-0.57015	-0.524308
FGF3	-0.711053	-0.826572	1.50426	1.94477	-1.13083	-1.13812	-0.11254	-0.00664026	0.997948	0.0708569	1.10273	2.09023	0.301512	0.65439	0.800729	0.938493	-2.55685	-2.19487	0.243172	0.451175	-1.4599	-1.44502	-1.25786	-1.06291	0.171161	2.03563	1.80639	1.33773	-3.13991	-3.47583	-0.537655	-0.753655	-1.83878	-2.11474	-15.2222	-14.5236	0.921801	-0.274373	-7.15018	-7.39898	-5.14556	-4.37571	-0.800387	-1.8308	-2.97297	-3.10325	0.975904	-0.810507	0.0826985
Chromogranin A (324-337)	-0.138109	0.788232	0.919716	0.515102	-1.11011	0.0418311	-0.1095	0.448389	-0.50572	0.800844	0.547078	1.32931	-0.276596	-0.728394	-0.0784128	0.467254	0.0632376	-0.284123	-2.53099	-1.98003	-3.10178	-3.55998	-1.85651	-1.94138	0.417749	0.30725	0.64348	0.45616	1.02967	-0.359172	-0.476809	-0.597059	0.276429	-0.478116	-0.488878	-0.981859	-0.791924	-1.17007	-0.640401	-1.07597	1.21143	-0.330029	-0.138382	-1.754	0.536524	-1.04202	3.0879	-1.38531	0.851294
SCT	-2.73533	-2.77552	2.93928	0.725172	-0.514414	-1.30336	-0.103487	-1.1179	-0.601775	-0.615757	4.06653	2.2576	-0.400519	-0.678475	1.02141	0.321121	0.11885	0.331364	0.815296	1.51671	-2.65386	-1.25331	-0.573238	0.198256	1.48243	-0.764477	0.922579	0.546844	-1.06988	-1.51469	-2.47124	-1.6074	-1.77056	-1.56104	-1.72187	-0.660118	-2.30092	-1.48817	-2.01139	-1.07415	-1.40427	-0.925619	0.693543	0.905889	-0.355362	-0.00986527	-5.04814	0.166759	-2.44069
CXCL11	-1.9674	-2.26364	0.653901	1.6456	1.00604	0.682949	-0.102484	0.0216355	-0.290673	0.753378	-0.00796	0.516131	1.65793	0.800228	0.4531	0.689912	26.2952	21.6703	-0.993984	-0.727437	0.0816593	0.883498	8.46095	7.27546	-1.07919	0.448309	-0.596963	-0.40928	-2.94676	-2.57002	-0.23007	-0.152366	-1.58841	-1.36119	-0.70528	-0.851036	1.5152	0.579368	0.404959	-0.135834	-2.81233	-2.17453	0.0142165	1.00429	-1.39906	-0.585119	0.87473	-0.0838455	0.395442
gamma-MSH	2.64159	2.50927	-2.28493	-1.74453	-0.65937	-0.731423	-0.100905	0.0111057	-1.25797	-0.411351	-2.74108	-4.27185	-2.67264	-3.13753	-2.22389	-2.60691	-1.22684	-0.354378	2.36542	2.31628	0.0619263	0.13465	0.400166	0.698849	0.876113	1.69352	0.798535	1.12272	1.35628	1.38769	-0.986207	-0.821941	0.185037	0.282876	0.904097	1.64316	-0.54335	0.0623989	0.180373	0.852782	0.778671	1.07121	-2.26809	0.065011	-0.74471	0.568109	0.609149	-0.630705	-0.0107776
Catestatin	0.0982652	-0.195156	-0.37764	-0.253216	0.0109773	0.613441	-0.0894657	0.0550228	-0.485118	-1.59112	-0.314375	0.557379	-0.476149	-0.236604	-0.425214	-0.42345	0.0301926	-0.999238	0.250856	0.133907	-1.05943	-0.0331546	-0.259462	-0.299495	0.525087	1.02876	0.100786	0.551545	-0.0929967	-0.375964	1.3733	1.0657	0.640152	0.344868	-3.18905	-2.05443	-0.0508913	0.376627	-1.61997	-0.838904	-0.675247	-0.721512	-1.15115	-0.928008	-0.913201	-0.82476	0.233964	-1.75051	-0.758272
SLIT1	-1.14934	-2.86522	-0.031997	-0.46667	0.922599	-0.438521	-0.0862469	-1.2568	1.47469	0.00762101	0.723609	0.269891	1.08391	0.0773257	1.09407	0.118279	4.22177	3.14002	-0.0456315	0.0753374	-0.163072	0.0308722	1.33769	1.08208	0.722358	-0.790419	-0.209325	-0.0924619	-0.426122	-0.674874	-0.0182321	-0.0394986	-0.222177	-0.357186	-3.09451	-3.24643	-0.323047	0.0170373	-1.70878	-1.61469	-0.55963	-0.73092	-3.63843	-1.04404	-2.09903	-0.887479	2.68742	-0.402459	1.14248
FGF17	1.09912	1.05568	-0.00300224	-2.64518	-1.34487	-0.253737	-0.0829149	-0.614413	-1.70847	0.0392917	1.62228	0.449951	-1.33252	-0.389262	-0.472901	0.033327	-0.623898	-1.09026	0.780362	0.996923	0.674458	0.776358	0.276974	0.227672	-1.03277	-0.253745	-0.721007	-0.669174	0.233307	0.249632	-0.386002	0.01935	-0.0763474	0.134491	-0.315628	0.244076	0.347376	0.782671	0.0158736	0.513374	-0.292416	0.63306	0.471319	0.557633	0.0894516	0.595347	-0.360431	0.643747	0.141658
TNFSF15	-0.690274	-0.436609	0.488519	-0.462015	-0.0355221	1.09438	-0.0790923	0.0652507	-1.15654	-1.68067	1.02656	1.28124	-1.63772	-0.0352174	-0.589235	-0.144883	-0.745735	-1.53989	-1.15554	-1.62476	-5.42533	-6.03353	-2.4422	-3.06606	-1.10529	-0.446688	-1.18617	-0.912719	-1.8969	-1.6711	22.2021	22.7603	10.1526	10.5446	-10.9972	-9.2301	13.9633	17.6229	1.48305	4.1964	-3.87262	-2.96835	-20.1782	-17.1771	-12.0254	-10.0727	-0.221317	3.67243	1.72556
CXCL6	-0.479967	-0.676844	-1.68829	-1.02246	1.94121	1.93438	-0.0756846	0.078357	-3.20789	-2.75726	-1.89671	-1.38832	0.921287	1.62591	-1.39444	-0.839891	-0.18236	0.903479	1.67829	1.63791	0.920659	1.35049	0.805529	1.29729	-0.142151	-0.00729617	-0.0232583	-0.0575684	-0.389897	-0.129766	-0.815816	0.332098	-0.602857	0.101166	2.62349	2.07453	-0.577758	0.939078	1.02287	1.5068	0.74349	0.102735	-1.94287	-2.10368	-0.599692	-1.00047	-0.512191	0.829139	0.158474
CSF1	-0.0570637	0.0634831	0.679293	1.57231	-0.785202	-0.731462	-0.0543243	0.301443	-4.16655	-2.92846	-0.315809	-0.050504	-2.33099	-2.65065	-2.27112	-1.87654	0.464667	0.723093	0.96078	1.06965	0.203141	-0.206809	0.542863	0.528645	0.58891	-0.336435	-0.78303	-0.176851	0.0409941	0.7257	2.92671	3.46302	1.48385	2.09436	0.604246	0.202581	1.24798	2.03232	0.926113	1.11745	1.60658	2.09438	-2.5858	-0.464462	-0.489612	0.814957	0.263473	-0.717345	-0.226936
LEP	0.243695	-2.23277	0.501158	0.672713	-0.876535	-0.770142	-0.0438942	-0.776732	-1.19405	-2.37082	0.0173012	-0.0629454	1.7744	0.0938634	0.199217	-0.779968	0.186804	-1.24504	-0.0352854	-0.253509	1.52495	1.92399	0.558823	0.141813	-1.114	-0.986605	-0.845052	-0.981885	-1.27827	-0.828212	1.57159	1.14394	0.14666	0.157866	-0.987167	-0.596896	2.06222	1.13123	0.537524	0.267169	-1.53909	-1.18678	1.33716	0.962526	-0.100961	-0.112125	0.339353	1.08068	0.710014
CCL17	-1.02221	-0.407647	-0.569968	-1.08889	1.46741	0.0242103	-0.0415905	-0.490775	-0.881959	-0.246821	-0.531683	-1.40321	-1.85716	-4.01682	-1.09027	-1.88895	10.1542	15.9149	1.24351	1.24703	4.53878	5.5719	5.31216	7.57794	-0.440957	-0.000810686	1.03112	0.19645	2.39292	2.82976	0.986791	0.752643	1.68986	1.7912	0.939613	1.21686	-0.0750453	0.51043	0.432284	0.863643	3.21245	2.73846	6.5014	8.11085	4.85692	5.42465	0.394156	0.768584	0.58137
SLIT3	-0.212402	-1.51259	1.0237	0.924865	-0.912257	0.209606	-0.0336544	-0.126041	-1.73662	-4.107	0.708126	0.173647	2.44407	0.295199	0.471857	-1.21272	-0.677015	-0.390792	1.30657	0.937705	-0.188036	0.162922	0.147174	0.236612	0.562801	0.882837	0.162808	0.536149	-0.0988415	-2.18135	0.690407	1.23396	0.295782	-0.473693	0.521677	-0.128666	-1.36474	-0.255331	-0.421532	-0.191999	-0.0245556	-1.62987	2.57307	1.98545	1.27426	0.177788	5.69734	0.222656	2.96
Dopamine	-1.18993	-1.28183	0.140456	1.66447	0.96986	0.525547	-0.0265382	0.302727	-1.71359	-0.210599	-0.531118	1.09462	0.211442	-0.740297	-0.677756	0.0479068	1.20955	0.221368	-0.766749	-0.487892	0.432349	-0.0949585	0.291717	-0.120494	0.539593	0.164569	0.100786	0.268316	-0.467298	-0.533414	1.23534	1.1109	0.384023	0.288743	-5.25023	-5.0743	0.709846	0.457114	-2.27019	-2.30859	-1.14214	-0.78418	0.654827	-0.378043	-0.243654	-0.581112	0.267689	0.0400595	0.153874
OLFM1	0.0495573	1.62119	-0.262058	0.205945	0.164041	-0.79054	-0.0161531	0.345532	0.691984	1.93016	-0.381646	-0.445175	-0.391071	-1.47415	-0.0269111	0.00361186	0.187113	0.154844	0.0744647	-0.0937365	-0.837067	0.0442121	-0.19183	0.0351065	59.5467	0.128899	-1.00011	19.5585	-3.41149	-1.55319	0.263898	-0.606995	-1.57379	-1.08009	-0.679917	-0.600697	-0.425591	-0.116381	-0.552754	-0.358539	-3.215	-1.58749	-3.18913	-2.70245	-3.20207	-2.14497	6.30017	-1.56139	2.36939
TFF1	0.231659	0.230334	-0.238685	0.406398	-0.0213504	1.19292	-0.00945906	0.609886	1.38827	0.830114	-0.49587	-1.64421	0.473424	1.00692	0.455276	0.0642724	-0.504701	-0.341328	-3.06088	-3.91187	1.24397	0.0272261	-0.77387	-1.40866	-1.85666	-0.375348	0.0852804	-0.715577	0.886212	0.607549	0.435245	0.58172	0.660728	0.594635	-0.754617	-0.590779	-1.88581	-1.35937	-1.32021	-0.975074	0.769394	0.194532	-0.451886	-0.233693	0.158754	-0.0195807	1.85274	-0.421091	0.715825
IL4	-1.90338	-2.24605	2.25078	2.32514	-0.254928	0.580434	0.0308252	0.21984	-1.23761	-0.695636	1.32803	1.45553	0.296631	1.29287	0.129017	0.684255	-0.71572	-0.599423	-1.61929	-1.3756	-9.61556	-8.93383	-3.98352	-3.63628	-0.597613	-1.39519	0.209325	-0.594493	0.351067	0.0142559	5.82577	7.07376	3.08842	3.54401	-4.96043	-4.47552	5.61887	5.97095	0.329224	0.747713	0.00807051	-0.255235	-17.3236	-12.8346	-8.65775	-6.54492	1.01384	4.24258	2.62821
TNFSF14	-1.23035	-2.04154	1.59711	0.944713	-0.272134	-1.23939	0.0315411	-0.778739	0.430489	0.258155	1.84815	0.488453	1.90101	0.331105	1.39322	0.359238	0.60108	0.10982	-3.02788	-2.46829	0.804534	0.771902	-0.540757	-0.528856	-0.507681	-0.451552	-0.0852804	-0.348171	0.65606	-0.357821	1.88904	2.1886	1.27255	0.915389	1.76009	0.292087	1.65276	1.79027	1.70642	1.04118	0.797273	-0.0287394	2.07709	0.728625	1.43718	0.349943	0.916886	0.127632	0.522259
NLGN1	0.900031	0.308502	-0.38498	-1.86563	-0.412244	-0.154324	0.0342689	-0.570484	0.11001	0.540651	1.06789	-0.512349	-1.04445	0.0469214	0.0444835	0.0250746	-0.577412	-0.258779	1.44466	1.84819	2.15751	2.85216	1.00825	1.48052	0.609217	-0.856895	-0.147303	-0.13166	0.303263	1.01619	-1.7561	-1.11237	-0.72642	-0.0480924	0.439931	1.71366	-1.05858	0.0350135	-0.309323	0.874339	-0.0262834	0.83617	1.21469	1.91364	0.594206	1.3749	0.819928	-0.838455	-0.00926377
ANGPTL4	1.24742	0.401095	-1.69585	-0.778636	0.5838	2.18074	0.0451253	0.601066	0.393239	0.397531	-2.16919	-1.33411	-1.20796	0.779118	-0.994639	-0.0524867	-1.03756	-0.438948	-0.876559	-0.749046	-2.03048	-3.35457	-1.31487	-1.51419	1.73772	0.180783	0.938085	0.952196	-1.41121	-1.26174	-1.14069	-0.579807	-1.27595	-0.920774	-4.20092	-3.55503	-0.312809	-0.564469	-2.25686	-2.05975	-1.411	-1.23052	-0.0914485	0.439709	-0.751224	-0.395407	-0.347784	-0.995899	-0.671841
WNT7A	0.468849	0.555178	-0.0577479	-0.726979	-0.274767	-0.0588942	0.0454447	-0.0768985	2.04944	1.93194	0.181715	0.37207	2.04768	2.17969	1.42628	1.49457	0.646	-0.367811	-1.21833	-1.01878	-2.89601	-5.06202	-1.15611	-2.14954	1.77253	0.398047	3.17088	1.78049	1.47059	2.37592	2.32668	2.86711	1.89863	2.62151	-1.19159	-0.0856981	1.45811	2.81879	0.133257	1.36655	2.63792	2.99727	-2.53408	-2.37271	0.0519197	0.31228	-1.19933	-0.266442	-0.732886
BMP10	-0.277392	0.200868	-0.449022	-0.165685	0.877413	0.989112	0.0503331	0.341432	1.55879	1.98859	-0.665238	-0.834779	2.1065	1.69008	1.00002	0.947965	-0.671064	-0.704769	0.997565	1.18497	0.207381	0.0786198	0.17796	0.186272	0.693347	-0.462902	-0.0697749	0.053557	1.17656	1.46693	-1.79692	-0.898207	-0.31018	0.284362	-3.06922	-1.93948	-0.589329	0.218524	-1.82927	-0.860479	0.387535	1.01753	0.0402958	-1.22433	0.213915	-0.1034	-0.347784	-0.617662	-0.482723
PYY	2.37221	2.61469	-1.16463	-0.425653	-1.04938	-0.393099	0.0527328	0.598646	1.26383	1.20299	-1.31444	-0.67245	-0.38923	-0.193784	-0.146612	0.112251	-1.06636	-1.31407	0.9906	0.52885	1.5075	0.893118	0.477247	0.0359658	0.594712	0.196997	1.51179	0.767833	0.986991	0.294636	-0.848754	-0.38077	0.0691185	-0.0430673	-0.803352	-1.39067	-1.55575	-0.272441	-1.17955	-0.831556	0.415522	-0.162624	0.896567	0.596917	0.656045	0.217147	0.697676	0.204024	0.45085
TGFB1	0.42875	0.800872	0.118824	0.470566	-0.354821	-0.268236	0.0642511	0.334401	0.179591	-1.49817	-0.308111	-0.299019	0.676538	0.38767	0.182673	-0.46984	-6.46492	-5.52267	-1.15718	-1.13622	1.1847	1.24116	-2.1458	-1.80591	-0.609217	1.53301	-0.95359	-0.00993353	-1.47702	-1.48585	3.87533	4.08018	1.19915	1.29717	1.1343	0.822369	1.6095	2.17702	1.3719	1.4997	-1.33722	-1.42445	-0.473627	-0.786565	-0.905423	-1.10551	-1.22462	0.516116	-0.354253
TNFSF10	-2.01925	-4.61194	1.75426	0.00451109	0.492664	-0.381369	0.0758903	-1.66293	0.779843	-0.919526	2.08004	0.219377	0.732355	-0.931274	1.19741	-0.543808	-1.89534	-0.845814	0.636593	1.17168	0.0928899	0.473125	-0.388619	0.266332	-0.342322	0.325085	-1.68235	-0.566529	1.3701	1.26225	0.232624	0.318426	0.801361	0.790338	1.07718	0.739088	-0.221187	0.60349	0.427997	0.671289	0.480146	0.553759	0.403441	0.885904	0.441793	0.719832	0.440527	0.896216	0.668371
CXCL12	-0.237358	-0.169572	-0.433062	0.0450746	0.935092	0.550001	0.0882239	0.141835	0.241826	-0.302966	-0.624388	-0.61297	-0.774559	-1.10059	-0.385707	-0.672175	1.40937	1.11925	0.414534	0.313916	0.403774	1.6913	0.74256	1.04149	-1.1256	0.51965	-0.860557	-0.488836	-0.319943	-0.138673	4.61929	5.16283	2.14967	2.51208	0.480255	0.363356	4.81509	4.45441	2.64767	2.40888	-0.557787	-0.290517	-1.35683	-1.11436	-0.957308	-0.702439	-0.908455	1.63312	0.362335
AVP	0.106463	0.415005	0.659895	-0.203757	-0.493487	-0.654622	0.090957	-0.147792	-5.88773	-3.81258	0.544692	-0.997229	-1.83196	-0.897968	-2.39167	-1.90259	-1.83761	-2.39672	1.53038	1.54755	-5.88375	-5.29172	-2.06366	-2.04696	0.748467	0.140249	1.5428	0.810506	0.0439237	-0.187118	-1.85386	-1.73995	-0.904967	-0.963536	1.78788	1.2083	-3.09737	-3.34248	-0.654741	-1.06709	0.71955	0.201878	-0.166673	0.952762	0.276439	0.57732	-5.04814	0.140674	-2.45373
IL1B	1.69282	1.47251	-0.31544	-0.602271	-1.07952	0.442648	0.0992845	0.43763	0.375449	0.557165	-1.54453	-4.28339	0.257295	1.43827	-0.303929	-0.762651	-3.25848	-0.594639	-1.90285	-2.6808	-0.0479466	-0.117166	-1.73643	-1.13087	-1.31707	-0.380212	0.767524	-0.309919	-2.28741	-2.17335	0.385714	0.153875	-0.95085	-1.00973	0.0667132	-0.22098	-0.357247	-0.106635	-0.145267	-0.163807	-2.14831	-1.71263	0.723637	1.60043	-0.712337	-0.0560997	-0.507976	-0.954907	-0.731442
NTF4	-1.24327	-2.88973	1.02754	0.598548	0.545346	0.1845	0.109873	-0.702227	-0.226647	-1.95743	0.332983	-0.208924	-0.340057	0.252812	-0.0779068	-0.637849	-0.960253	-0.819731	-1.51753	-1.4763	1.1967	0.722871	-0.427025	-0.524387	-0.266895	0.209968	-0.596963	-0.217964	-1.4788	-0.0834153	2.49669	2.29057	0.508941	1.10358	-2.50002	-0.972807	2.32246	1.54667	-0.0887801	0.286929	-1.8272	-0.335722	-0.422119	0.710469	-1.12466	0.187374	-1.00541	5.7341	2.36435
CXCL16	0.28402	-0.277445	2.10159	1.73728	-2.0388	-1.61119	0.115604	-0.0504538	-0.609439	-1.54127	1.89151	1.52998	-0.410895	0.215298	0.290393	0.0680023	0.169853	0.433958	0.946705	0.827101	0.704217	0.746765	0.606925	0.669275	-0.687545	-0.054316	-0.379886	-0.373916	0.141771	-0.183256	0.32085	0.760277	0.231311	0.288511	-5.57861	-5.35892	0.173904	0.180034	-2.70235	-2.58944	-0.40024	-0.71499	-1.83877	-1.20225	-1.11951	-0.95862	1.54501	0.884105	1.21455
NPW	1.38945	1.75361	1.14967	1.56221	-2.14541	-1.49899	0.131238	0.60561	0.516545	1.04356	1.01962	2.88677	-2.51424	-2.12831	-0.326022	0.60067	-0.418746	-0.437027	1.59978	1.6222	0.039752	-0.767802	0.406928	0.139123	-0.81229	-1.28494	-0.193819	-0.763682	-1.48706	-1.85668	1.68903	1.9141	0.100987	0.0287085	-0.062615	-0.25724	1.30706	1.15363	0.622224	0.448196	-0.787363	-0.916888	0.525655	0.358553	-0.130854	-0.279167	-0.0737724	0.609278	0.267753
NTN1	0.756466	0.443206	-0.941501	0.124607	0.579488	1.47093	0.131484	0.67958	-1.62609	-2.51147	-2.15351	-3.1298	0.725639	0.456368	-1.01799	-1.7283	-0.0789025	1.03199	1.48578	0.656012	-0.648983	0.299785	0.252631	0.662596	10.3451	-1.22495	-0.317863	2.93409	1.23938	0.608259	-0.367194	-0.402602	0.436092	0.102828	1.6327	0.248384	-0.992617	-1.58236	0.320042	-0.666986	0.992604	0.624537	0.468695	3.5706	0.73065	2.09757	1.86539	-0.597167	0.634111
IL6	-0.495747	0.275058	1.30495	1.03345	-0.405358	-0.465562	0.134614	0.28098	0.889866	1.14357	1.01441	0.81172	0.30552	-0.572352	0.736598	0.46098	-0.0301926	0.142622	-3.52492	-3.19766	-0.798967	-0.909919	-1.45136	-1.32165	-0.664337	-0.162948	-0.705502	-0.510929	0.255164	0.618633	4.76288	4.36338	2.50902	2.491	-1.6972	-0.704893	3.97965	3.54026	1.14122	1.41768	0.0740752	0.333673	0.275021	0.143066	0.174548	0.238369	0.38994	1.12074	0.755338
IGF1	0.159899	-0.160602	0.379443	0.644609	-0.128677	0.296116	0.136888	0.260041	-0.57631	-0.513675	0.194442	0.720842	-0.845584	-0.332653	-0.40915	-0.041829	0.0724071	-0.180027	-0.92689	-0.872315	-1.4337	-1.7591	-0.762729	-0.937147	0.429353	-0.479656	1.60999	0.519896	-0.137107	-0.350391	-1.36481	-1.18281	-0.750958	-0.766601	-2.83872	-2.62444	-0.529356	-0.549567	-1.68404	-1.587	-0.974816	-0.497411	-0.81619	-0.489143	-0.895503	-0.493277	1.12766	0.0139743	0.570819
ACTH	-1.86709	-5.73246	0.664964	1.134	1.61669	1.73543	0.13819	-0.954346	-1.12653	-2.2605	0.148736	0.462799	1.00256	0.935965	0.00825578	-0.287244	-1.86374	-0.661767	-0.115683	0.0436027	-1.66073	-0.619348	-1.21338	-0.412504	0.768774	1.99834	-0.410897	0.785406	-2.6339	-3.26042	-0.460257	-1.03551	-1.54708	-2.14796	1.097	1.00168	-1.52152	-1.38822	-0.212264	-0.193271	-1.86791	-2.30674	0.404136	0.125939	-0.731887	-1.0904	-0.575425	0.457424	-0.0590005
INHA	0.778797	0.513617	-1.48302	-0.332486	1.13064	1.55465	0.142141	0.578595	1.06792	-0.611713	-1.77155	-0.387565	0.834852	0.39901	0.0437423	-0.200089	0.414734	0.193363	-0.905779	-1.05801	-4.32117	-4.68152	-1.60407	-1.84872	0.322015	-0.0218885	-0.302358	-0.000743835	0.498839	0.117825	-1.25096	-0.560232	-0.376059	-0.221204	1.57032	0.757438	-0.269774	-0.451024	0.650273	0.153207	1.19342	0.396414	-7.11639	-4.82613	-2.96148	-2.21486	-0.0864191	-1.15241	-0.619415
Met-enkephalin	-1.14209	-1.19409	-1.14027	-0.396356	2.7185	2.02503	0.145381	0.144861	-0.610073	0.395604	-1.59925	0.0624461	4.0449	3.3277	0.611858	1.26192	0.621935	-0.395383	1.66448	1.5656	-5.25526	-5.05489	-0.989615	-1.29489	0.519285	-0.996333	1.17067	0.231207	1.47803	1.19714	2.50026	1.49408	1.98914	1.34561	1.67781	2.17452	0.420841	-0.0473338	1.04932	1.0636	1.01288	0.804371	-0.046253	1.26975	0.483313	1.03706	-0.891592	-1.57909	-1.23534
EFNA4	0.0993181	0.241359	0.440985	1.42162	-0.0742428	2.57159	0.155354	1.41152	1.68601	0.839934	-0.593439	0.32633	-1.28716	-0.0200356	-0.0648627	0.382076	-1.3564	-1.61389	-0.988054	-1.16112	-8.23544	-7.97754	-3.52663	-3.58419	1.13721	0.51965	2.64369	1.43352	1.29814	1.55749	-0.806234	-0.674625	0.245954	0.44143	-1.00613	-0.588698	-0.249792	-0.08744	-0.627963	-0.338069	1.03601	1.69207	-0.236636	0.232235	0.399687	0.962151	0.145437	-1.63685	-0.745707
BTC	0.0447296	-0.059629	-0.0209217	1.01113	0.449859	0.481583	0.157889	0.477694	1.20035	0.821616	-0.884368	-0.610994	-1.56644	-0.349998	-0.416818	-0.046459	-1.07991	-1.00076	-0.427287	-0.330593	-2.35549	-2.3155	-1.28756	-1.21562	0.240786	0.454795	-0.969096	-0.0911717	-1.15283	-2.60657	2.60043	2.48959	0.723798	-0.058486	0.854453	-0.574925	1.17913	1.67006	1.01679	0.547567	0.246187	-0.834019	1.00302	0.833783	0.624604	-0.000117884	-0.267689	0.128563	-0.0695627
BMP7	1.02213	1.17854	-0.0821786	-0.297472	-0.449708	-0.617758	0.163415	0.0877694	0.788896	0.0478717	0.288998	1.4485	-0.362895	-0.961419	0.238333	0.178319	-0.121924	-0.173416	0.936125	0.951761	-1.39492	-0.24204	-0.193574	0.178768	-0.603415	-0.219696	1.96145	0.379446	0.18854	0.255089	-0.255614	-0.34891	-0.0335374	-0.0469106	-0.938466	-0.713917	0.216786	0.515862	-0.36084	-0.0990278	0.97274	1.16965	-0.0683426	-0.711842	0.452199	0.228903	0.347784	-0.00931617	0.169234
CCL27	2.48409	3.27326	-2.94717	-4.45203	0.956565	0.48476	0.164496	-0.231337	-1.09046	0.0154035	-2.31595	-1.56109	-0.154894	0.486855	-1.1871	-0.352943	3.13908	3.07035	0.10483	-0.000284421	0.933766	1.23751	1.39256	1.43586	-0.539593	-0.676923	-1.46527	-0.893929	-0.234961	0.118726	2.4782	2.602	1.12162	1.36036	0.417399	-0.313973	1.51494	2.5239	0.966167	1.10496	0.606707	0.00865716	0.571433	0.210778	0.58907	0.109717	-0.444742	-0.5245	-0.484621
SEMA3A	0.447361	0.81115	-0.282701	-1.65597	0.408453	0.510331	0.191037	-0.111497	0.366329	0.739418	0.702175	-1.23052	0.190333	-0.669946	0.419612	-0.387017	-0.0399797	0.0321281	2.39546	2.28225	-0.592524	-0.00546952	0.587651	0.769636	2.60223	1.05795	2.101	1.92039	1.01962	0.381396	0.761876	0.363998	0.890749	0.372697	0.586973	0.428168	2.3637	1.80846	1.47534	1.11832	1.37337	1.0299	-0.200095	1.20854	0.586637	1.11922	-0.267689	-1.13191	-0.699802
MDK	-0.178943	0.0398362	0.578057	0.678658	0.263722	0.135852	0.220945	0.284782	0.853211	0.311213	-0.00107757	-0.268227	0.0509425	0.505164	0.301025	0.182717	-3.49712	-4.12559	-1.9969	-2.05231	-0.838314	-0.415962	-2.11078	-2.19795	-1.15461	-0.978498	-0.193819	-0.775643	-2.2228	-1.67831	1.84969	1.99522	-0.186558	0.158458	-0.932234	-1.20897	1.21092	0.625247	0.139346	-0.29186	-1.76708	-1.08292	2.60655	2.479	0.419739	0.698041	0.95061	-0.402459	0.274076
WNT4	0.262637	0.567228	-0.639141	-0.0281934	1.11653	1.06043	0.246674	0.533154	0.104456	1.32347	-1.00235	-1.2286	0.702419	0.85424	-0.0651589	0.316369	-0.990732	-0.584888	-0.179579	-0.184004	0.764683	0.200934	-0.135209	-0.18932	29.9764	0.853652	2.31808	11.0494	1.28284	1.56654	-0.423866	-0.691931	0.429488	0.437305	1.28396	1.91493	-0.476434	-0.701266	0.403761	0.606831	1.97957	1.98109	-1.88235	-2.61218	0.0486094	-0.315547	2.37969	0.205887	1.29279
FGF2	-0.127158	0.0854879	0.815615	0.0560716	0.0578373	-0.176882	0.248765	-0.011774	-0.733011	-1.80067	0.142844	-1.04944	-1.26203	-1.28735	-0.6174	-1.37915	3.78426	8.8912	1.78283	2.03905	-0.303815	-0.263591	1.75442	3.55555	-1.30837	-0.187268	-1.18617	-0.893936	1.47037	1.19244	2.2663	1.86703	1.86834	1.52973	2.23157	1.55628	1.11849	0.480175	1.67503	1.01823	2.46997	1.45844	0.60937	1.06482	1.53967	1.26163	-0.461605	-0.905532	-0.683568
IL8	-1.31658	-0.944157	3.38435	2.01853	-1.28077	-1.39486	0.262332	-0.106828	0.159249	0.814452	1.87392	0.250142	1.87103	1.98058	1.3014	1.01506	-1.23489	-0.308125	-2.82802	-2.16104	-0.198174	-0.418362	-1.42036	-0.96251	-1.10239	0.00729617	-1.21718	-0.770761	-0.461419	0.600892	0.984639	0.708323	0.26161	0.654608	0.802818	1.99383	1.1319	0.541682	0.967361	1.26776	0.74384	1.4324	-1.34588	-2.19736	-0.301021	-0.382478	-0.87473	-0.740636	-0.807683
SEMA6A	2.18085	1.825	-0.658522	-2.30788	-0.724171	-1.0268	0.266052	-0.503231	2.15706	1.61444	0.483102	-1.82329	-1.55632	-1.02494	0.361281	-0.411264	-0.712395	-0.77341	0.397617	0.545067	0.32864	0.0924874	0.00462082	-0.0452852	3.48414	-0.613689	0.581458	1.15064	-2.46456	-1.60288	-1.8881	-2.18354	-2.17633	-1.89321	-3.88963	-3.62934	-1.59006	-2.06327	-2.73984	-2.8463	-1.9172	-0.384534	-0.931885	-0.0166242	-1.42454	-0.200579	4.88795	-0.983788	1.95208
SLIT2	-0.708835	-0.653882	0.366203	-0.511541	1.14834	0.816115	0.26857	-0.116436	1.88086	1.77962	0.910092	-0.470634	3.29745	2.71948	2.02947	1.34282	0.978991	-0.0961987	-1.02014	-1.16026	-1.40779	-1.08668	-0.482979	-0.781047	0.490275	0.304007	-2.20954	-0.471752	-0.72145	-1.02333	2.25052	1.77908	0.764533	0.377873	-1.15528	-2.42448	1.8727	2.07818	0.358712	-0.173151	-1.00272	-1.08918	-0.57027	-0.606284	-0.786494	-0.847732	-0.663952	0.331656	-0.166148
TGFB2	-0.0472312	0.239277	-0.396025	-2.6837	1.25353	0.735054	0.270091	-0.569789	0.680316	0.498652	-0.57653	-5.24433	-0.305422	-1.60836	-0.067212	-2.11801	1.00927	0.895573	0.0681566	0.374877	1.69086	1.07006	0.922761	0.780171	-0.194369	-0.997954	-0.426402	-0.539575	1.36199	1.0817	2.18602	2.21063	1.774	1.64617	-0.249467	0.397357	0.17429	0.591492	-0.0375885	0.494425	0.303768	-0.127829	0.382246	0.0409404	0.343007	-0.0434445	0.233964	0.256195	0.245079
GRN	2.19333	1.03209	-1.20649	-2.03911	-0.173091	-1.16579	0.271251	-0.72427	1.2507	-0.560365	-0.839971	-3.51299	0.756689	-0.978864	0.389138	-1.68407	-1.2055	0.125136	1.22908	0.934271	0.845651	0.304034	0.289746	0.45448	0.0609217	-0.87473	-0.193819	-0.335876	0.36442	-0.234164	-0.204002	0.106903	0.0802094	-0.0636304	-0.640257	-0.526252	0.389501	-0.00330696	-0.125378	-0.26478	0.424742	0.0403349	-0.0830922	-0.607238	0.170825	-0.283451	0.048479	-0.533817	-0.242669
ADIPOQ	-1.12804	0.381308	1.18709	1.12421	0.778144	1.47382	0.279066	0.993115	1.7713	3.9131	0.620953	0.44304	-0.402928	-0.1051	0.663107	1.41701	1.07377	1.7427	-1.11088	-1.09101	1.21921	1.38611	0.394035	0.679265	0.974748	-0.274823	1.40325	0.701059	0.580507	0.505913	0.56503	0.595852	0.572769	0.550882	0.296452	0.181185	1.13241	0.443035	0.714433	0.31211	1.38668	1.09981	-1.88025	-1.17944	-0.246787	-0.0398141	0.0822036	-0.136016	-0.0269063
EFNA1	1.8026	1.4875	-0.939339	0.858603	-0.0109773	0.357462	0.284096	0.901188	-1.66927	-1.85239	-2.1457	0.66377	-1.62783	-1.81974	-1.81427	-1.00279	-1.38998	-1.50743	0.907596	0.486286	0.81929	0.352121	0.112302	-0.223006	0.42065	1.20063	0.100786	0.574021	0.0936078	0.515788	-0.690974	-0.412027	-0.298683	0.0518807	-1.40802	-1.90529	0.271595	-0.441599	-0.568211	-1.17344	0.259923	0.805827	-1.1372	-0.937109	-0.43864	-0.065641	-0.419449	0.190981	-0.114234
VIP	-0.178224	-0.349714	-1.24	-2.10695	2.30992	2.00056	0.297233	-0.152036	-3.46191	-0.958835	-0.806714	-1.40714	1.18969	1.01714	-1.02631	-0.449611	0.109087	-0.00942332	1.43619	1.77	-0.431535	-0.563838	0.371247	0.398912	0.632426	1.50869	1.31022	1.15044	-5.01234	-3.79809	-1.84457	-2.55273	-3.42846	-3.17541	-2.15628	-1.50643	-1.36637	-2.21807	-1.76133	-1.86225	-4.25046	-2.48019	0.531203	0.0226665	-1.85963	-1.22876	0.975904	-0.766721	0.104591
IGF2	-0.423184	-0.28499	-0.820742	0.0340312	2.18842	1.96766	0.314833	0.572233	-0.306465	-0.45353	-0.891967	-0.51511	-1.73633	-0.554869	-0.978255	-0.507837	-1.872	-1.553	0.794663	0.669543	-2.59344	-1.29117	-1.22359	-0.724877	-0.818092	-0.383454	-1.17067	-0.790738	0.00976014	0.958862	2.82956	2.24078	1.41966	1.59982	0.881919	1.56579	1.92604	1.06571	1.40398	1.31575	0.919098	1.93851	0.439394	2.16623	0.679246	2.05237	0.461605	0.599961	0.530783
GIP	1.16668	1.89684	-0.607624	0.805468	0.427937	-0.0527561	0.328999	0.883185	0.0351677	0.247382	-0.828704	0.524901	-1.72467	-1.87061	-0.839404	-0.36611	-0.171914	1.31306	0.363735	-0.472592	-0.185647	-0.320183	0.00205783	0.17343	0.455463	-0.0218885	0.550446	0.328007	0.785416	0.239068	-1.38003	-1.02171	-0.297308	-0.391319	1.63245	-0.206464	-0.622999	-0.613478	0.504724	-0.409971	1.74547	1.29724	-0.0910922	-0.0772835	0.827189	0.609976	0.807281	-1.98714	-0.589929
PNOC	-0.000935048	0.32389	-1.07073	0.175328	2.10152	2.09499	0.343286	0.864736	-0.183912	1.40985	-1.94238	-1.58209	-1.2332	-0.445151	-1.11983	-0.205795	0.789312	-0.467376	-0.392322	-0.0120588	0.956977	1.25312	0.451322	0.257894	0.101536	0.999576	-0.209325	0.297262	-0.489165	0.68323	0.134341	0.69161	-0.177412	0.68742	0.0832699	0.75446	0.125385	0.677016	0.104327	0.715738	0.284696	0.900367	-7.62905	-7.03836	-3.67218	-3.069	-1.05178	-1.26327	-1.15753
PACAP	0.419033	0.507402	1.746	0.958481	-1.11024	-0.451169	0.351597	0.338238	-0.981073	-0.164099	1.54546	0.547435	-0.00747259	-1.14158	0.185639	-0.252749	-3.67789	-3.57185	-2.38294	-2.13554	0.339101	0.781019	-1.90724	-1.64213	1.1256	-0.488844	0.658985	0.431914	-1.88901	0.071545	0.073764	-0.210753	-0.907622	-0.069604	0.515257	1.74373	-0.173394	-0.714746	0.170932	0.514494	-1.02685	1.95555	0.909869	-1.23019	-0.058492	0.362678	1.61245	-0.0158375	0.798308
IL18	0.68119	-0.644241	-0.342178	1.25662	0.738062	0.107268	0.359025	0.239882	-0.171268	-1.60695	-0.947754	0.839844	-0.6198	-1.22759	-0.579607	-0.664898	-1.56563	-0.834884	-0.652385	-0.976539	0.468986	0.617889	-0.583008	-0.397845	1.22134	-0.0299954	0.426402	0.539248	1.06352	0.981204	-1.20978	-1.60277	-0.073128	-0.310784	-2.02526	-0.974435	-0.722875	-1.39286	-1.37407	-1.18365	0.366727	0.282119	-0.093003	-0.98776	0.136862	-0.352821	1.03914	-1.15986	-0.060363
PGF	-1.36686	-3.12299	0.42586	-1.6472	2.03516	2.43779	0.36472	-0.777469	1.48617	-0.304458	1.37701	-0.168092	2.23104	2.06584	1.69807	0.531096	0.140008	0.337404	-0.474686	-0.172566	-2.06307	-1.61587	-0.799249	-0.483679	-0.681743	0.30725	-1.80639	-0.726963	0.891089	1.60847	1.0844	0.848621	0.987742	1.22855	0.418233	1.34352	0.204389	0.140942	0.311311	0.74223	0.315734	1.35709	-0.463592	-1.48281	-0.0739287	-0.0628609	-0.967473	-0.19564	-0.581556
beta-endorphin	0.708439	0.73932	0.279885	-0.138346	0.157716	1.18399	0.382013	0.594987	-0.0363134	0.131691	0.488137	0.832806	1.88023	1.77289	0.777352	0.912461	-0.58158	-1.01222	0.219303	0.733177	-5.6271	-5.42072	-1.99646	-1.89992	1.6855	-0.432096	0.0542694	0.435892	1.12829	1.17921	-0.028566	0.115654	0.549861	0.647429	0.272095	0.353859	1.11406	0.27574	0.693076	0.314799	1.24487	1.21115	-1.51584	-0.454662	-0.135487	0.378242	-0.31406	-0.578534	-0.446297
IL15	0.825749	0.764908	0.0675268	-0.966223	0.25537	0.434278	0.382882	0.0776542	-0.71723	-1.3389	0.341746	-0.659183	1.66458	1.404	0.429697	-0.198026	-14.8044	-4.92461	-1.651	-1.34979	-0.403221	0.336369	-5.61954	-1.97934	-0.736863	2.98414	-0.0232583	0.741338	0.487011	-0.389898	-1.56104	-1.74162	-0.537016	-1.06576	-2.1531	-1.37008	-0.917461	-1.48497	-1.53528	-1.42753	-0.156351	-0.984412	0.688828	-0.700854	0.266239	-0.842633	-0.710323	1.00149	0.145583
CCL4	-0.271915	-0.00279648	1.84724	1.32175	-0.371353	-0.720787	0.401325	0.19939	1.65518	0.694335	1.57864	1.32248	-2.20213	-2.05663	0.343898	-0.0132725	0.0464475	0.0474439	0.0935901	0.385519	-2.71172	-2.11972	-0.857227	-0.562251	-0.913826	-0.889323	-0.209325	-0.670824	1.33326	1.00704	0.195797	0.165666	0.764529	0.586351	1.26642	0.918468	0.539352	-0.255879	0.902888	0.331294	2.38042	1.93415	-5.88112	-5.60088	-1.75035	-1.83336	-1.08972	-0.835661	-0.962692
FGF1	-0.17396	0.26032	1.53081	1.72078	-0.135548	-0.52966	0.4071	0.483814	-3.57483	-1.54126	0.461443	0.705574	-2.194	-3.01801	-1.76913	-1.28457	-4.87169	-2.99262	0.0473217	0.180932	0.09714	0.301475	-1.57574	-0.836737	-1.71451	-0.798526	-1.57381	-1.36228	1.0947	1.8116	1.53155	1.25347	1.31312	1.53253	0.119786	1.20052	1.97381	1.5063	1.0468	1.35341	1.02564	1.61951	-1.35692	-2.30777	-0.165643	-0.344132	-0.954826	-0.828208	-0.891517
CX3CL1	1.18139	0.987963	1.39119	1.65122	-1.32863	-1.72768	0.414651	0.303834	1.31975	1.85656	0.722959	0.353852	-1.32932	-0.560449	0.237796	0.549989	-0.297668	0.267542	-0.997953	-0.496689	2.47254	2.68777	0.392305	0.81954	-0.870311	0.710972	-0.907074	-0.355471	0.39451	0.00752974	3.68682	3.57684	2.04066	1.79219	-0.270672	-0.363021	2.82176	2.98594	1.27554	1.31146	0.533267	0.195767	0.996979	0.890335	0.765123	0.543051	-0.634443	1.14589	0.255723
ANGPT4	0.360237	0.327427	0.445372	-0.658267	0.527886	1.8155	0.444498	0.494886	0.124402	-0.643037	1.95141	1.17943	-0.293687	-0.174085	0.594041	0.120769	-1.55001	-1.9599	-0.137264	0.229983	-5.61528	-6.43265	-2.43419	-2.72086	1.07048	-0.912022	0.565952	0.241471	2.34407	2.20474	0.530069	-0.181018	1.43707	1.01186	0.304141	0.230759	0.744797	-0.137008	0.524469	0.0468756	1.50593	1.22167	-0.579349	-1.9999	0.463291	-0.389114	0.891592	-0.338177	0.276708
TAC1	1.71334	1.16479	-1.12581	1.18621	0.821246	2.21406	0.469593	1.52169	1.96057	1.84455	-2.13466	-0.640375	0.0981064	1.10856	-0.0253282	0.770913	0.518099	-0.736419	0.316926	0.000284421	-0.728468	-0.812566	0.0355193	-0.516233	-0.397442	-1.15523	2.25606	0.234462	0.382753	0.301365	-0.736535	-0.583019	-0.176891	-0.140827	0.2472	0.483829	-0.704706	-1.47911	-0.228753	-0.49764	0.639422	0.821177	-0.664229	-0.900532	-0.0124035	-0.0396772	1.2457	-1.74119	-0.247746
FGF7	0.753802	0.604643	1.08019	0.750852	-0.416492	-0.059453	0.472498	0.432014	-2.22756	-2.42289	0.713135	1.79294	0.186666	-0.0794914	-0.442587	-0.23648	0.505508	0.701851	-1.32103	-0.819527	0.244155	-0.187692	-0.190454	-0.101789	-1.31417	0.950935	0.0542694	-0.102988	-1.04673	0.742493	3.78098	4.0094	1.36713	2.37595	-5.10529	-3.60539	3.075	3.68136	-1.01515	0.0379846	-3.04119	-0.0734573	0.848079	-0.138903	-1.09656	-0.10618	0.0569102	-0.129495	-0.0362923
PDGFA	0.446464	0.41446	1.77459	1.48084	-0.726889	0.766039	0.498056	0.887112	-0.00511635	-0.682712	1.28157	0.673462	1.5481	2.3854	0.941518	0.792051	-1.18891	-1.58488	-2.49353	-2.03643	-8.34924	-7.38805	-4.01056	-3.66978	-0.910925	-0.723943	-0.767524	-0.800797	1.12397	-0.0802884	20.0421	21.2717	10.583	10.5957	0.876028	-0.295419	12.4634	16.2843	6.6697	7.99446	0.791175	-0.108735	-18.0792	-14.5078	-8.64403	-7.30826	-0.0526946	4.16619	2.05675
CRH	1.06787	1.00273	0.984747	0.304148	-0.523244	0.0446415	0.509792	0.450505	0.320459	0.539382	1.65868	1.94439	-0.813032	0.2688	0.388702	0.917525	-0.0800028	0.895925	0.301796	0.605318	-1.71407	-2.00235	-0.497426	-0.167037	0.153755	0.509921	1.00011	0.554594	-1.54035	-0.633489	-1.52601	-1.58178	-1.53318	-1.10763	1.20237	1.51166	-0.637539	-1.64649	0.282417	-0.0674184	-0.781796	0.06669	-6.47687	-5.0554	-3.62933	-2.49435	-0.305629	1.16079	0.427583
DLL1	1.04625	0.0938455	-0.853144	-0.809079	1.36975	1.37309	0.520954	0.219284	0.533872	-0.817337	-0.394904	-0.399298	-0.580722	-0.338901	-0.147252	-0.518512	9.83364	10.1257	1.49674	1.43988	1.11813	0.397463	4.1495	3.98769	0.910925	0.385076	-0.581458	0.238181	-0.243434	-0.280524	3.36391	2.05466	1.56024	0.887067	-3.88905	-3.46369	1.56417	0.578184	-1.16244	-1.44275	-0.893203	-0.301853	-6.8699	-4.39258	-3.88155	-2.34722	-0.373078	-0.803986	-0.588532
TFF2	0.985596	0.597265	1.00344	1.03639	-0.397685	0.29913	0.530452	0.644261	-0.854897	-0.458269	0.596109	0.400235	1.10429	0.227635	0.281834	0.0565335	-0.394806	0.00942332	-1.27223	-1.39326	-1.29987	-0.993794	-0.988968	-0.792545	-0.942837	-1.1909	-0.302358	-0.812031	-3.56267	-1.61693	1.5463	0.885209	-1.00819	-0.365862	-5.83916	-4.19767	1.85444	1.67248	-1.99236	-1.26259	-4.55206	-2.76771	-0.706018	0.669434	-2.62904	-1.04914	-0.954826	0.582261	-0.186283
SCG2	1.12257	1.50936	-1.77075	-1.44865	2.2481	2.63294	0.533306	0.897884	2.20436	3.60853	-2.02091	-1.48627	-0.122557	-0.0145024	0.0202965	0.702585	0.841608	0.534265	-0.176814	-0.113594	0.441127	0.00546952	0.36864	0.142047	-0.58891	1.51517	-0.78303	0.0477441	1.23408	1.35625	0.909509	1.08604	1.07179	1.22114	1.44019	1.53158	-1.23559	-0.828023	0.102304	0.351778	1.74384	1.82696	-1.52568	-1.37386	0.109082	0.22655	1.08129	0.0577603	0.569527
FLT3LG	1.32185	1.04006	0.157424	1.19451	0.155734	0.346669	0.545003	0.860411	-1.85868	-1.80742	-0.50545	1.0111	-0.733357	-0.536443	-1.0325	-0.444254	1.10278	1.06026	-0.566051	-0.454145	-0.00791589	0.663638	0.176271	0.423251	-0.191468	0.252123	-0.472919	-0.137421	0.961855	1.29097	-1.345	-1.371	-0.191571	-0.0400147	-0.592728	0.697725	-0.42077	-0.837028	-0.506749	-0.0696515	1.50773	1.22097	0.121328	-0.475468	0.814527	0.372752	-0.166515	-0.629773	-0.398144
VEGFC	-0.150726	0.387026	0.121791	0.912236	1.78384	1.32024	0.584967	0.873167	0.856502	1.53395	-0.392291	-0.0214124	3.36492	1.28186	1.27638	0.931467	-2.2131	-2.08358	-0.818759	-0.439777	-0.744223	-0.0353518	-1.2587	-0.852904	-0.551197	2.33072	-0.674491	0.368345	0.891162	0.259162	-0.176706	-0.666416	0.357228	-0.203627	0.291774	-0.281146	-0.0657067	-0.978764	0.113033	-0.629955	1.04907	0.937979	1.0838	-0.478788	1.06643	0.229596	-0.604934	0.885968	0.140517
IL32	1.13362	0.266869	1.11435	1.02335	-0.468337	-0.506233	0.593211	0.261328	-2.29553	-2.05337	0.581527	0.5904	-1.37965	-1.80462	-1.03122	-1.0892	-0.423166	-0.395099	0.872874	0.924406	-0.43978	-0.688588	0.00330915	-0.0530934	1.43891	0.644495	1.79089	1.29143	0.863905	0.333983	-0.905381	-1.73525	-0.0207382	-0.700635	-0.0662397	-0.0336429	-1.47645	-2.04841	-0.771346	-1.04103	1.44793	0.600377	-0.960018	-0.527478	0.243955	0.0364493	1.31736	-1.02105	0.148156
SEMA5A	0.3496	-0.960319	1.73002	-0.346165	-0.28829	-0.565398	0.597111	-0.62396	0.388311	-0.0492249	2.45605	0.494281	0.571381	0.00123793	1.13858	0.148765	2.46631	1.04549	-0.679178	-0.0632428	0.553445	0.780501	0.780193	0.587581	5.17255	3.17384	-1.35673	2.32988	1.53873	1.98592	1.43442	1.43668	1.48658	1.7113	-0.0153982	0.422602	-0.175687	0.687374	-0.0955428	0.554988	1.77248	2.60692	-3.15138	-3.29003	-0.689452	-0.341555	-0.255042	0.262716	0.0038371
GDNF	-1.03271	-2.44157	0.944336	-0.636743	1.91928	1.59741	0.610304	-0.493635	-1.44632	-1.40554	2.11473	1.49617	0.773204	0.818718	0.480536	0.303114	6.06727	7.89988	1.4727	1.63263	-0.879608	-0.655054	2.22012	2.95915	0.101536	0.226181	-0.752018	-0.141434	0.542238	-0.158327	0.0789094	-0.205364	0.310574	-0.181845	-0.14577	0.166772	-2.64204	-1.88206	-1.3939	-0.857642	1.26368	0.997871	0.379443	-0.853699	0.821564	0.0720859	0.115928	1.06763	0.591781
IL1alpha	-0.0351395	1.64458	-1.83189	-2.33028	3.71723	4.11622	0.616734	1.14351	0.828903	2.80756	-2.14731	-3.6622	-0.179765	0.176221	-0.499391	-0.226139	0.689653	0.0842077	-0.267885	-0.401216	0.416138	2.21099	0.279302	0.631328	-0.69915	-0.454795	0.596963	-0.18566	-0.155898	0.726414	2.6363	2.80376	1.2402	1.76509	0.217756	-0.442188	2.13144	2.68777	1.1746	1.12279	-0.44139	1.24219	0.472916	0.379853	0.0157629	0.811021	-0.179162	0.376373	0.0986058
CSH1	1.32364	0.834729	-0.26387	0.487115	0.871438	0.683729	0.643738	0.668524	1.28509	2.23851	-0.871417	-0.471108	-0.970431	0.457486	-0.185586	0.741629	-1.54126	-1.58333	1.69351	0.693068	-4.67333	-2.96593	-1.50703	-1.2854	0.269796	-0.587747	1.93044	0.537496	0.151023	0.403132	-0.741379	-0.954255	-0.295178	-0.275561	-0.62648	-1.24938	0.794376	0.0795529	0.083948	-0.584911	0.722732	1.78688	-1.46686	-1.33044	-0.372062	0.228217	0.0906347	-0.248742	-0.0790535
UCN2	0.985249	0.130333	0.290852	0.997541	0.667402	1.92568	0.647834	1.01785	0.540654	0.792177	-0.606863	0.596488	-0.581338	1.03419	-0.215849	0.807617	0.900674	-0.668527	0.599599	0.345155	-2.15937	-2.73152	-0.219699	-1.0183	-0.130547	5.63346	1.37224	2.29172	1.10882	0.708645	1.00222	0.300094	1.05552	0.50437	0.420779	0.885637	0.773635	0.480101	0.597207	0.682869	1.4913	0.967162	-1.76758	0.365794	-0.138141	0.666478	0.731401	-0.0363331	0.347534
PRL	-0.469365	-0.992408	1.94136	1.08428	0.561475	0.89311	0.677824	0.328326	0.488152	-2.86815	2.02156	1.15053	1.29121	1.02691	1.26697	-0.230237	-2.09123	-3.90669	-1.68381	-1.41553	0.551727	-0.0805625	-1.07444	-1.80093	-1.89438	0.140249	-0.426402	-0.726843	-3.47098	-3.2106	0.620442	0.576279	-1.42527	-1.31716	0.871259	0.825637	-2.05872	-1.59443	-0.593731	-0.384396	-0.606323	-0.837624	-0.321317	0.935172	-0.46382	0.0487741	0.162299	0.284143	0.223221
EGF	0.47652	0.669447	0.44937	-0.443227	1.11331	0.967736	0.679734	0.397985	-1.05274	-0.345921	1.18086	0.753644	-0.929493	-0.956659	-0.267122	-0.182978	0.627675	1.69141	0.0577751	0.273487	0.566275	-0.278434	0.417242	0.562153	-1.37509	0.37859	1.96145	0.32165	-1.46027	-1.04367	2.69288	1.88772	0.616305	0.422022	-0.601555	0.274846	1.43472	0.572913	0.416583	0.423879	-0.420034	-0.154848	1.52675	1.99344	0.55336	0.919293	0.672383	2.97093	1.82165
EFNA5	0.947588	0.69559	-1.57524	-2.78872	2.75773	2.20012	0.710026	0.0356659	1.14594	1.01571	0.0622293	0.0535126	-0.628486	-1.25755	0.193227	-0.0627741	6.73119	5.47446	-0.579998	-0.758188	0.878066	-0.168833	2.34309	1.51581	0.359728	-0.226181	0.721007	0.284851	-0.0824295	0.563454	-1.3843	-0.883134	-0.733364	-0.15984	-0.760287	-0.82797	-0.209853	-1.3386	-0.48507	-1.08329	-0.710132	0.515638	-0.527271	-0.229857	-0.618701	0.142891	-0.326706	-0.019564	-0.173135
CCL25	0.576768	0.697959	0.527024	1.53573	1.17219	0.075273	0.758659	0.769653	1.50843	1.52941	0.0732995	1.26085	1.90312	-0.433078	1.16162	0.785726	-0.23661	0.417659	-1.88383	-1.6099	3.80713	4.11184	0.562231	0.973199	0.0145052	1.22008	-2.24055	-0.335321	0.210437	0.474103	0.357882	0.0750926	0.284159	0.274598	0.202697	-0.118744	-1.57501	-0.684719	-0.686158	-0.401731	-0.244892	0.0561244	9.12893	7.25131	4.44202	3.65372	0.448958	0.0689397	0.258949
CCK	1.72972	1.62694	0.169965	0.417629	0.378537	0.438806	0.759406	0.827793	1.86264	2.67926	0.338741	1.46501	0.615239	0.0314762	0.938872	1.39192	0.180742	-0.636489	-0.591783	-0.219668	-3.61397	-1.40639	-1.34167	-0.754184	0.678842	-0.242395	0.752018	0.396155	0.583275	-0.913701	-2.67913	-1.97498	-1.04793	-1.44434	0.878037	0.796566	0.1338	0.42097	0.505919	0.608768	0.658717	-0.523297	8.25892	10.5207	4.45882	4.99871	-0.672383	0.929754	0.128685
LTB	1.16871	1.53172	-2.50463	-4.85249	3.70182	3.81113	0.788631	0.163453	-1.49058	1.25185	-1.02636	-2.01141	0.557111	2.03135	-0.653276	0.423932	1.89898	1.73987	0.903211	0.975576	0.288337	0.465415	1.03018	1.06029	0.703501	0.0616121	0.930332	0.565148	-0.252419	-0.0522378	0.323123	0.0871501	0.035352	0.0174562	-1.79119	-1.65163	0.517187	-0.425392	-0.637003	-1.03851	-0.829253	-0.647892	0.914553	1.31827	0.04265	0.335187	0.130683	0.0190981	0.0748904
CCL5	0.0784142	0.0287444	1.44313	1.039	0.860365	0.436606	0.793971	0.501451	1.77174	2.08944	1.41097	1.72551	-2.6509	-1.22022	0.17727	0.864911	-1.49917	-1.23652	0.389719	0.403406	3.17079	3.2798	0.687113	0.815564	-0.696249	2.03563	0.705502	0.681629	-1.42184	-1.76023	0.737414	1.38926	-0.342214	-0.185486	1.20569	0.277231	-0.146731	0.374963	0.529481	0.326097	-0.77908	-1.15594	-0.196053	2.79254	-0.487566	0.818302	-0.545916	0.391279	-0.0773184
CCL11	1.023	0.976169	-0.607227	-0.967016	2.04158	1.44341	0.819119	0.484187	-0.101681	-0.0131909	-0.473918	0.248279	2.18777	2.42262	0.53739	0.885903	-0.815231	-0.096518	1.6403	1.65091	-7.25814	-7.66593	-2.14436	-2.03718	1.61878	1.32871	0.441908	1.1298	0.0888677	1.05707	-2.71781	-1.5543	-1.31447	-0.248616	-0.505159	-0.228057	-0.274785	0.337234	-0.389972	0.0545885	0.416297	0.817029	-2.62142	-2.72178	-1.10256	-0.952377	0.153868	0.676354	0.415111
FGF9	0.217302	0.00428372	0.20586	-0.447312	2.09105	1.31428	0.83807	0.290419	-1.5587	-0.489105	-0.554812	-2.71933	2.01435	1.34582	-0.0330544	-0.62087	-1.95171	2.16177	-2.65892	-2.21244	0.227535	0.06908	-1.46103	0.00613662	-1.25615	-0.42561	-0.891568	-0.857776	2.4954	1.78178	-0.491107	-0.119705	1.00214	0.831039	0.618156	-0.0393236	0.228484	0.624638	0.42332	0.292657	2.53311	1.93708	-0.408394	-0.698015	1.06236	0.619531	1.14031	0.128563	0.634437
GLP2	0.555101	0.22346	0.624188	-0.0516651	1.34826	1.2441	0.842518	0.471966	0.514902	0.106542	0.300053	-0.764785	0.859798	1.30224	0.558251	0.214665	-0.300269	0.941544	-0.0905825	0.0632799	-4.00232	-4.55541	-1.46439	-1.18353	0.487374	1.02228	-0.0232583	0.495464	0.0937039	0.0811639	-0.650269	-0.733049	-0.278283	-0.325943	-0.00837085	-0.0130697	-0.878157	-2.06826	-0.443264	-1.04067	-0.282492	0.267777	-0.0142165	-0.14875	-0.148354	0.0595137	-0.17073	-0.134153	-0.152442
CCL19	-0.441986	0.342967	2.08736	1.93322	0.890668	-0.00193643	0.845348	0.758084	-0.626044	0.323692	1.57431	1.44567	-1.22175	-1.53917	-0.09116	0.0767295	4.65074	3.7673	0.00534909	0.416109	6.30025	7.06928	3.65211	3.75089	-0.484473	0.471009	-0.317863	-0.110443	1.38121	0.443894	0.396019	0.236461	0.888617	0.340177	-1.40434	-0.914267	-0.0842256	-0.443644	-0.744285	-0.678956	-0.228952	-0.568982	3.09531	3.8515	1.43318	1.64126	0.790419	-0.348425	0.220997
TGFA	1.36549	-0.140951	1.17911	1.11174	0.136078	4.88015e-05	0.893559	0.323612	1.7667	0.470678	-0.0967456	-0.511839	0.348531	-0.00464713	0.672828	-0.0152692	-0.452428	-1.09579	0.505172	0.635233	1.39881	2.43926	0.483851	0.659565	-1.16041	0.808254	-0.178314	-0.176825	2.33502	1.19327	-0.928438	-0.388074	0.703292	0.402597	0.38975	-0.780012	-1.62815	-1.24845	-0.619201	-1.01423	2.68504	1.38659	-0.449318	0.386904	1.11786	0.886746	0.31406	0.619525	0.466793
FGF18	0.985564	1.28163	1.593	0.580677	0.123904	0.354736	0.900822	0.739014	1.20387	3.39102	1.27071	0.563417	1.73746	0.935943	1.40401	1.63013	-2.18067	-2.36743	-1.16079	-1.03471	2.11674	2.0009	-0.408238	-0.467083	-1.4041	1.77621	-1.60482	-0.410904	0.265578	-0.17349	-0.197351	-0.108413	0.0341132	-0.140951	-4.06715	-4.07371	2.21753	2.06928	-0.924811	-1.00221	-0.716514	-0.812938	-11.5155	-6.45349	-6.11603	-3.63321	-1.05178	-0.561765	-0.806775
PF4	-0.488143	-0.90321	0.982964	0.210316	2.24183	2.7041	0.912217	0.670401	0.0716766	2.42191	1.31061	-0.14332	1.79549	-0.109473	1.05926	0.723037	-1.37797	-0.454716	-0.736048	-0.539856	1.03162	1.18807	-0.360799	0.0644997	-0.937034	-0.154841	-0.95359	-0.681822	-0.596103	-0.968849	2.03821	1.17371	0.721055	0.102432	0.283554	1.00522	0.368464	-0.157932	0.326009	0.423643	0.430606	-0.00865716	1.06991	0.214759	0.750256	0.103051	-0.267689	0.330724	0.0315178
CSF2	2.96691	2.9963	2.06568	2.41128	-2.20797	-1.59353	0.941539	1.27135	1.38327	1.04655	1.03922	1.48366	0.60965	1.19157	1.01071	1.24059	-2.01083	-0.919365	0.979281	1.15369	-0.0547173	-0.0119675	-0.362087	0.0741202	0.174062	-0.989848	-1.27921	-0.698331	-2.09849	-1.42019	0.368089	1.21187	-0.865199	-0.104162	-9.46996	-9.06647	-0.0609288	0.795477	-4.76545	-4.1355	-2.40394	-1.69985	-0.928946	0.141711	-1.66644	-0.779072	-0.0316168	-1.19433	-0.612975
SEMA4G	2.13004	1.677	0.469981	-0.0057609	0.234548	-0.182935	0.944858	0.496101	-0.333306	-1.02815	0.0820207	-1.02067	-0.428044	-0.35042	-0.226443	-0.799747	-0.283585	-0.232493	-0.410758	-0.0966758	-0.31106	-0.130048	-0.335134	-0.153072	0.762972	0.393183	0.0542694	0.403475	1.73051	0.348327	-0.0169675	0.448614	0.856773	0.398471	0.772708	1.51925	1.49197	2.17987	1.13234	1.84956	1.57275	1.21666	-0.534705	-2.52414	0.519021	-0.653742	2.13518	1.27259	1.70389
IL27	0.33693	1.09674	2.09859	1.58892	0.583641	0.89338	1.00639	1.19301	-0.964916	-0.421728	1.91859	1.90866	-0.410809	0.135225	0.180954	0.540717	1.38952	-0.0973373	-2.13888	-1.82299	0.06932	-0.343522	-0.226683	-0.754616	0.08413	0.47263	-0.674491	-0.0392436	-2.79339	-3.72231	6.66888	6.44152	1.93775	1.35961	-3.22057	-3.19367	5.79499	5.48354	1.28721	1.14493	-2.82605	-2.85027	0.4154	-0.703077	-1.20533	-1.77668	0.343569	6.30332	3.32344
BMP1	-1.04713	-2.5023	1.13791	0.0409664	2.95142	2.73001	1.01406	0.0895593	0.588535	2.01344	1.35781	0.320936	-0.371816	0.919619	0.524844	1.08467	0.043805	0.270628	-0.780064	-0.631828	0.040905	0.685827	-0.231785	0.108209	2.228	-1.79081	0.116292	0.184494	-0.780663	1.05099	-0.87877	0.702227	-0.829716	0.876608	0.591227	2.55271	0.702442	2.03628	0.646835	2.29449	1.41462	2.77472	-1.76362	-0.382949	-0.174503	1.19588	0.162299	2.56754	1.36492
EDN3	0.784189	1.06565	1.21445	1.23173	1.05956	0.759158	1.0194	1.01885	-2.54881	-1.96493	1.0852	1.74818	1.38364	1.13447	-0.0266546	0.305906	0.77162	1.09369	-0.757977	-0.365005	-0.415875	-1.98035	-0.134077	-0.417222	-0.971847	-0.719078	1.01561	-0.225104	0.587514	0.283125	-0.698986	-0.417574	-0.0557364	-0.0672242	1.95226	0.644086	-0.00568665	0.114885	0.973286	0.379485	1.92753	0.579312	0.827009	-1.46486	1.37727	-0.442773	-0.853652	-0.523569	-0.688611
HGF	1.4596	1.32087	1.37829	0.673057	0.346548	0.410815	1.06148	0.80158	1.90141	1.86432	1.4703	0.420367	-1.43179	-1.64463	0.646641	0.21335	-1.37224	-1.51966	-0.86814	-0.392253	1.16592	1.32869	-0.358154	-0.194406	-0.670139	0.595854	-0.907074	-0.32712	0.176429	-0.992963	0.140206	0.0650111	0.158318	-0.463976	-1.56569	-1.30717	-0.359101	-0.173784	-0.962394	-0.740475	-0.44154	-1.28098	-1.38326	-0.949622	-0.912398	-1.1153	-0.149653	0.252468	0.0514078
IL33	-0.165406	-0.694083	0.470622	-1.129	2.99322	2.6472	1.09948	0.274706	0.634812	-0.0028662	1.62353	-1.05781	4.76709	2.94046	2.34181	0.626594	-0.195127	-1.08474	-1.63272	-1.64226	1.93541	1.11078	0.035852	-0.538739	-0.0609217	0.159705	0.50393	0.200904	-0.49788	-0.490911	-0.834111	-0.149978	-0.665995	-0.320445	0.725146	-0.315106	-1.35366	-0.304766	-0.314258	-0.309936	-0.23995	-0.121486	1.16543	1.73441	0.462738	0.806464	-1.02228	0.177007	-0.422634
BMP6	-2.11265	-2.35295	2.01069	1.67049	3.41881	3.75542	1.10561	1.02432	-1.48617	-3.02425	2.02656	1.5601	3.5058	1.91049	1.34873	0.148781	1.6828	2.89584	0.620921	1.01105	0.583066	-0.545762	0.962263	1.12038	-0.159557	1.06605	-0.410897	0.165199	-1.95178	-3.18712	0.0937326	-0.531213	-0.929025	-1.85917	-0.462257	-0.765236	-0.578234	-0.919049	-0.520246	-0.842143	-3.31441	-3.94273	-2.13013	-0.358469	-2.72227	-2.1506	-1.27942	-0.722935	-1.00118
IL25	0.826569	1.05296	0.490183	-0.467443	2.04105	0.886868	1.11927	0.490796	0.156233	-0.0921778	0.598832	-1.10506	1.63477	-0.214359	0.796612	-0.470533	0.647258	0.477584	-0.204874	0.00109854	-0.729612	-1.43361	-0.0957426	-0.318309	-1.21553	-0.0689083	-0.50393	-0.596124	0.339117	0.837754	2.91682	1.75989	1.62797	1.29882	-1.04412	-1.26923	-1.05789	-0.857531	-1.05101	-1.06338	0.390231	0.952374	0.647416	0.385139	0.518823	0.668757	-0.13279	1.65176	0.759483
IL7	-0.0250759	0.676905	1.14624	0.353175	2.34038	1.06481	1.15385	0.698297	-0.0504115	0.346471	0.730549	-0.0110478	2.34604	1.51536	1.00873	0.616928	-5.52159	-5.99529	-1.89096	-1.5409	-0.100726	-0.531397	-2.50443	-2.6892	-1.13721	-0.266716	-0.271347	-0.558423	0.738723	1.2875	3.82848	4.59085	2.2836	2.93918	0.516132	1.18326	0.942024	2.34529	0.729078	1.76428	2.17453	3.08825	0.195667	1.15023	1.1851	2.11924	3.41672	-0.427612	1.49455
VEGFB	-0.181437	-0.730235	1.21194	1.57932	2.58797	2.25391	1.20616	1.03433	-2.25476	-2.70247	0.60245	1.28041	-4.98841	-3.34533	-2.21358	-1.58913	-1.15938	-0.485273	2.12094	2.07281	2.02251	2.78314	0.994691	1.45689	-0.397442	-0.587747	0.131797	-0.284464	-1.95899	-1.18784	1.43701	0.978295	-0.260987	-0.104772	1.10352	1.24952	-0.64274	-1.05797	0.230391	0.0957747	-2.61	-1.17154	0.333695	-0.0564423	-1.13815	-0.613989	0.929533	0.0968882	0.51321
TNFSF9	0.691637	0.854593	1.45321	1.42353	1.51687	1.71414	1.22057	1.33075	2.22085	2.76005	0.00107757	-0.399566	1.49195	1.92614	1.23796	1.42887	-2.9027	-2.47313	-3.62405	-3.34958	-0.416339	0.0681854	-2.31436	-1.91817	-1.04437	-0.918507	-1.15516	-1.03935	-1.851	-2.22047	5.96007	6.59896	2.05453	2.18924	-1.0833	0.0130697	2.59984	4.51029	0.758274	2.26168	-1.41438	-2.17897	0.611012	0.042405	-0.401683	-1.06828	0.330922	0.211477	0.2712
ADM	2.41799	2.45604	1.20478	0.832764	0.101641	-0.391757	1.24147	0.965684	0.71784	-0.425253	1.30434	1.96207	-1.56972	-2.02465	0.150818	-0.162611	-1.05108	-0.929559	-0.696832	-0.436247	-0.740707	-1.47382	-0.82954	-0.94654	-0.136349	-0.312114	0.658985	0.0701741	0.351464	1.38949	1.29775	1.28873	0.824609	1.33911	-0.161015	-0.576292	0.0089189	0.011812	-0.0760481	-0.28224	-0.00807051	0.998227	-1.06696	0.105007	-0.537513	0.551617	-0.482682	2.73243	1.12488
GLP1	1.7821	0.800533	2.65333	2.09559	-0.543855	0.664253	1.29719	1.18679	0.936549	0.0227793	2.24465	2.4573	1.00788	1.27197	1.39636	1.25068	0.0924853	-0.123504	-2.09743	-1.58343	-5.96259	-7.38746	-2.65584	-3.03147	-0.452562	-0.0218885	0.441908	-0.0108474	-1.51142	0.764291	1.51713	2.97779	0.00285392	1.87104	0.0135785	0.797135	1.96395	2.84319	0.988766	1.82016	-1.21579	1.38424	-15.2819	-12.0354	-8.24886	-5.32557	-0.31406	3.14793	1.41694
IL10	-0.498252	-0.262007	1.71929	0.745012	2.69788	2.74462	1.30631	1.07587	-0.0997306	0.195581	1.66072	0.60804	2.87973	1.1178	1.48024	0.640474	0.862562	0.778925	-1.54229	-1.04927	-0.376216	-0.27766	-0.351982	-0.182667	-1.1111	1.14712	-1.65134	-0.538438	2.84456	3.13148	1.88913	1.51247	2.36684	2.32197	-1.48372	-0.442978	2.6602	2.38643	0.588243	0.971724	3.2681	3.23207	0.603419	0.492009	1.93576	1.86204	-0.583856	-0.279485	-0.431671
DynorphinB	0.909252	0.442409	0.357713	0.129229	2.69591	1.8151	1.32096	0.79558	-2.5864	-2.61437	0.10677	-0.651331	1.55028	0.869821	-0.309784	-0.798627	-2.30083	-1.68384	-1.97067	-1.19265	0.51208	0.636286	-1.25314	-0.746733	-0.406145	1.16333	-0.457413	0.0999254	0.29519	0.189587	0.397505	0.493651	0.346348	0.341619	0.811766	1.11042	0.140809	-0.147704	0.476287	0.48136	-0.243033	-0.40116	-0.946357	0.0951089	-0.594695	-0.153026	-0.942179	-0.572013	-0.757096
BMP15	1.58808	0.884882	2.40565	2.53423	0.0225177	-0.0385098	1.33875	1.12687	-0.379931	0.600993	1.92341	2.05178	1.24897	0.690819	0.930814	1.11453	1.12323	2.41893	-1.34564	-1.06865	-1.16669	-0.613827	-0.463032	0.245484	0.551197	1.81837	-0.0387638	0.776934	0.865353	1.3678	-0.917413	-0.452807	-0.0260302	0.457499	1.3017	1.1309	-0.896646	-0.638717	0.202528	0.24609	0.964064	1.98942	3.78306	2.83388	2.37356	2.41165	-0.398371	-0.462082	-0.430227
VEGF	1.31729	1.49783	1.14239	0.0563392	1.62222	0.331283	1.36063	0.628483	1.38507	0.584982	1.47592	0.782147	-0.246209	-1.23658	0.871596	0.0435176	-2.36491	-2.17418	-1.05904	-0.437135	0.951018	1.31084	-0.824309	-0.43349	-0.394541	0.929857	-0.612469	-0.0257175	0.363955	0.724665	3.09101	3.44563	1.72748	2.08515	0.00837085	0.28395	0.362948	1.77402	0.18566	1.02899	0.398569	1.00177	1.17679	3.58633	0.78768	2.29405	-0.562778	0.204024	-0.179377
GRP	2.0057	1.91901	1.28065	1.51091	0.819898	0.319058	1.36875	1.24966	1.41303	1.52541	1.00133	1.512	0.637673	1.21201	1.01735	1.41648	-0.579975	-1.13604	-0.864214	-0.416259	0.90424	0.799113	-0.179983	-0.251063	1.19523	1.28169	1.89943	1.45878	-0.571205	-0.244258	-2.20649	-1.70602	-1.38885	-0.975137	0.149975	-0.664713	-0.627726	-1.15082	-0.238875	-0.907768	-1.05153	-0.447291	0.722675	-0.330432	-0.164427	-0.388862	-0.64709	-0.0354014	-0.341246
TFF3	1.17062	1.53182	1.15332	1.24289	2.03035	1.88421	1.45143	1.55297	0.103813	1.32122	1.00735	1.94628	-1.61838	0.0592726	-0.169072	1.10892	2.7883	0.896134	-1.10318	-1.00308	-1.0425	-0.778192	0.214208	-0.295045	0.0667238	-0.274823	0.00775277	-0.066782	-0.237178	-0.7132	-1.8004	-1.87218	-1.01879	-1.29269	1.14708	0.572052	-1.84226	-1.90565	-0.34759	-0.666801	0.182068	-0.146129	-0.401508	-1.23794	-0.10972	-0.692033	0.870515	0.068008	0.469261
WNT9B	1.8079	1.90989	1.3435	1.97271	1.30871	0.889943	1.4867	1.59085	-1.24251	-1.22504	0.375732	1.02761	-3.78699	-2.78215	-1.55125	-0.993192	3.81803	5.11163	-2.16518	-1.77062	0.099692	0.181396	0.58418	1.17414	24.7516	2.32586	3.52751	10.2017	-0.82789	0.222196	2.85935	3.50904	1.01573	1.86562	-0.492169	-0.0898699	3.02775	3.52977	1.26779	1.71995	0.360838	1.00935	-1.12306	0.341774	-0.381114	0.675564	1.85274	0.730388	1.29156
WNT3A	1.19668	1.20353	0.996556	-1.05572	2.39041	2.44715	1.52788	0.864987	0.565155	0.0833028	2.17816	0.71571	0.616906	1.46389	1.12008	0.754301	20.1833	15.0317	-2.45251	-1.53953	9.20002	8.02133	8.97694	7.17116	0.754269	0.865002	-0.736513	0.294253	0.418664	0.644535	4.49489	3.87793	2.45678	2.26123	-2.07528	-1.50277	0.272093	0.714143	-0.901595	-0.394313	0.0818035	-0.290444	-8.42509	-2.34134	-4.17165	-1.31589	-0.42788	0.0223588	-0.202761
TGFB3	1.42251	1.5283	1.46291	2.20697	1.74473	1.36332	1.54338	1.69953	-0.714309	0.0845918	0.39458	1.08808	1.62991	-0.115329	0.436725	0.352447	-0.728561	-0.701917	-2.03256	-2.00512	-2.22063	-2.89466	-1.66059	-1.86723	-1.05598	-0.625039	-1.23269	-0.971235	-2.76438	-3.01611	12.5368	14.8042	4.88622	5.89405	1.8175	1.17192	8.08416	11.3584	4.95083	6.26519	0.314435	-0.118024	-15.0243	-12.2922	-7.35492	-6.2051	-0.575425	2.18278	0.803677
TNFSF4	2.37021	2.40312	1.08627	0.295011	1.17537	0.434523	1.54395	1.04422	3.40755	3.81196	1.29928	1.1273	-0.395438	-2.30955	1.43713	0.87657	0.128389	-0.92742	-2.48259	-1.91343	0.7328	0.098477	-0.540465	-0.914124	-0.78328	-1.01417	-1.91493	-1.23746	0.913947	1.29402	6.22711	6.37718	3.57053	3.8356	0.0387732	0.349957	4.18917	4.34655	2.11397	2.34825	1.84448	1.7637	0.684028	0.832087	1.26425	1.29789	0.145437	0.404322	0.274879
NTN4	3.42797	3.23837	1.32487	1.02249	0.182986	-0.179951	1.64528	1.3603	-0.398521	0.819653	0.918019	-0.182092	-0.429576	-1.33234	0.0299743	-0.231594	0.218428	1.26229	-0.825481	-0.916438	1.29968	0.925092	0.230875	0.423648	0.359728	1.31736	-0.395391	0.427234	1.37895	-0.021092	-1.27005	-1.61946	0.0544479	-0.820276	-1.13393	-1.32936	0.0840416	-0.193073	-0.524942	-0.761215	1.28678	-0.71074	0.0601699	-0.707106	0.673474	-0.708923	0.91267	-0.899942	0.00636411
GDF11	1.1028	0.964491	1.31749	1.22991	2.5254	1.41004	1.64856	1.20148	1.40675	-0.0300967	1.08133	1.07305	0.681422	0.528199	1.0565	0.523718	-0.765974	-0.630508	0.971452	1.35924	-0.420976	1.06702	-0.0718326	0.598584	-0.150854	0.232667	-0.147303	-0.0218298	-1.13292	-0.68089	0.991253	1.54166	-0.0708309	0.430387	0.502132	-0.307134	1.3774	0.983638	0.939768	0.338252	0.0288365	0.0379877	-0.57447	-0.718875	-0.272817	-0.340444	-0.255042	0.453698	0.0993278
TNFSF13B	1.4652	1.33772	2.81719	1.75511	0.939176	-4.88015e-05	1.74052	1.03093	0.79639	0.683964	2.67198	1.56708	1.21951	0.703671	1.56262	0.984906	-0.988505	0.785467	-1.80338	-1.02659	0.345948	0.493532	-0.815312	0.0841374	-0.400343	-2.08427	-0.0542694	-0.846295	-0.657877	-0.827267	5.28056	4.97919	2.31134	2.07596	-1.48908	0.168461	3.98647	4.11296	1.24869	2.14071	-0.928811	-0.915073	0.6178	-0.185495	-0.155505	-0.550284	-0.419449	1.19899	0.389771
CCL20	1.00549	1.2343	0.36788	1.07206	4.19882	2.956	1.85739	1.75412	-1.43759	0.813874	-0.246339	0.879159	3.21749	2.10745	0.511185	1.26683	7.23811	10.442	-0.607475	-0.808683	3.43211	5.40502	3.35425	5.01278	-0.806488	-0.0559373	-0.395391	-0.419272	-1.82684	-1.67657	1.69179	2.13699	-0.0675291	0.230209	-10.2799	-8.59186	1.43075	1.68772	-4.42457	-3.45207	-2.69434	-2.44843	2.54241	2.10868	-0.0759617	-0.169872	-0.786203	-0.120179	-0.453191
IL13	1.00842	0.788618	0.861615	0.419384	3.72374	2.47481	1.86459	1.2276	2.79509	2.57445	0.7872	0.414291	-2.89445	-3.31008	0.229279	-0.107113	-1.35253	-0.990068	1.07341	0.81623	0.462261	1.12437	0.0610457	0.316843	-0.974748	1.97078	-1.55831	-0.187425	-0.754306	-1.61701	-1.76937	-2.37228	-1.26184	-1.99465	2.02331	2.30197	-1.41321	-1.69816	0.305049	0.301908	-0.785761	-1.64269	2.00141	1.68835	0.607825	0.0228282	-0.263473	0.611141	0.173834
CXCL2	3.38909	3.4648	0.832307	-0.0481206	1.39468	0.724209	1.87203	1.3803	0.298989	0.924672	1.06381	1.0752	2.71081	0.956508	1.35787	0.985458	-0.44409	-1.25124	-0.160625	0.0704731	0.626256	0.462116	0.0071802	-0.239549	-0.556999	-0.284551	-0.565952	-0.469167	0.265097	1.0638	1.46152	1.14608	0.863307	1.10494	-0.941835	-0.726492	0.978357	1.42212	0.0182609	0.347814	0.935369	1.65308	2.5656	2.09588	1.75048	1.87448	-0.916886	0.750883	-0.0830013
FGF21	1.24077	1.34398	3.33613	3.38413	1.20714	2.0813	1.92802	2.2698	3.15493	2.82711	1.68507	1.69031	0.538665	1.70711	1.79289	2.07484	-6.17952	-4.17691	-2.06215	-2.00394	0.377714	0.090897	-2.62132	-2.02999	-1.08789	-0.501815	-1.03112	-0.873607	-2.38633	-1.27332	2.73114	2.30098	0.172401	0.513831	2.23924	1.50318	1.16178	1.46015	1.70051	1.48166	-2.3159	-0.7277	-0.779215	0.560728	-1.54756	-0.0834863	-0.781988	-1.1785	-0.980242
BDNF	3.96078	2.82344	0.931623	-1.65985	1.23934	0.649032	2.04392	0.604206	0.920064	1.8184	2.90332	1.41012	-0.548469	-0.128099	1.09164	1.03347	8.07258	10.9873	1.06412	1.55533	4.6551	5.36646	4.59727	5.96971	-0.815191	-0.633146	-0.426402	-0.624913	0.180138	-0.0896681	1.13407	1.56043	0.657104	0.735383	1.1091	0.110712	0.979382	1.49465	1.04424	0.802682	-0.767784	-1.6466	0.212707	2.21767	-0.277538	0.285532	0.815712	-0.158375	0.328669
OSM	1.13452	0.815328	-0.648471	-2.46608	7.36866	4.9745	2.61824	1.10792	1.80588	1.79443	-0.151257	-3.53918	-3.11491	-2.39397	-0.48676	-1.37957	7.09544	4.8271	0.429161	0.554729	1.87247	1.28842	3.13236	2.22342	0.0464166	0.404532	0.193819	0.214923	-0.00393516	4.95959	3.43814	3.89685	1.7171	4.42822	0.623942	4.56275	-0.282607	1.72515	0.170667	3.14395	1.19644	7.15658	1.37502	-0.0727029	1.28573	3.54194	-0.621796	1.25023	0.314217
CCL26	1.61971	1.55458	0.659969	1.30427	7.77713	7.04723	3.35227	3.30203	0.292656	0.0028662	-0.0769667	0.374676	3.8071	3.97711	1.34093	1.45155	5.66945	5.65808	-1.11381	-0.848949	5.84285	5.62492	3.46616	3.47802	0.147953	1.36114	0.162808	0.557301	1.09159	1.44548	9.59917	8.45624	5.34538	4.95086	0.696588	1.6178	5.65867	6.22646	3.17763	3.92213	-1.1603	-0.844734	1.92067	4.9418	0.380185	2.04853	2.64948	1.49431	2.0719
GDF15	0.751487	0.8047	2.02233	2.6717	7.81224	6.11163	3.52869	3.19601	2.00538	2.33813	0.68786	1.20461	2.54578	2.46068	1.74634	2.00114	-2.06904	-0.524435	-1.54927	-0.830543	-0.457319	-0.0187595	-1.35854	-0.457913	-0.908024	0.853652	0.36438	0.103336	3.13446	3.1307	1.4923	2.47217	2.31338	2.80144	1.56952	1.98162	1.28624	2.24868	1.42788	2.11515	2.74195	2.80837	-1.17339	-0.557781	0.78428	1.12529	-0.718754	0.673559	-0.0225975
SEMA4A	3.1318	2.07197	0.763681	1.65151	31.4041	53.5882	11.7665	19.1039	3.56261	3.32719	0.566785	2.02035	19.5155	34.3231	7.88162	13.2235	10.2794	9.02208	0.311852	-0.307711	8.59421	9.16531	6.39516	5.95989	51.8792	11.3374	44.6947	35.9705	1.32425	1.26227	4.69751	3.55575	3.01088	2.40901	-0.861036	-0.28817	3.06686	2.48659	1.10291	1.09921	-0.764828	-2.00526	6.16808	8.63666	2.70163	3.3157	34.9365	5.27482	20.1057
[truncated: 63 more columns]

## Sheet: 0.1 nM
	5G SF 0.1nM				5G SF cyto 0.1nM				5G SF Tg 0.1nM				5G SF palm 0.1nM				20G SF 0.1nM
id	PI+ r1 0-24	PI+ r1 24-48	cell loss r1 0-24	cell loss r1 24-48	PI+ r1 0-24	PI+ r1 24-48	cell loss r1 0-24	cell loss r1 24-48	PI+ r1 0-24	PI+ r1 24-48	cell loss r1 0-24	cell loss r1 24-48	PI+ r1 0-24	PI+ r1 24-48	cell loss r1 0-24	cell loss r1 24-48	PI+ r1 0-24	PI+ r1 24-48	cell loss r1 0-24	cell loss r1 24-48
10% FBS	-4.86967	-5.48744	-0.603873	-0.102736	-7.95494	-8.88246	1.85593	4.18088	-2.17092	-3.5642	1.48493	2.51058	-6.53957	-9.19234	5.585	5.66991	-5.14381	-10.5625	-2.13579	0.276534
Acrp30	-3.00599	-3.00577	2.29748	2.42829	-3.22304	-2.76052	-0.163283	-0.526383	1.49882	1.01462	-1.94825	-1.73027	-1.96343	-1.84616	1.51206	1.46544	-2.00229	-2.21142	1.39753	1.26244
ACTH	-1.35643	-2.20766	-0.96988	0.33076	-0.0040911	-0.474033	0.72151	1.14063	0.452946	0.435338	0.0096127	-0.0883781	-0.534228	-0.639894	-0.061908	0.16742	1.24859	1.74809	-0.602958	-0.667755
ADIPOQ	3.41635	3.93856	-3.83531	-4.94485	-0.875627	-0.219604	0.183885	0.739686	3.08132	2.22558	-3.27265	-3.08697	0.80336	0.81451	0.39393	0.275606	1.61272	1.18739	-1.80058	-0.638476
ADM	1.28317	0.93124	-0.851161	-0.269636	-0.0933181	0.419836	-3.6604	-2.56918	-0.392837	-0.797006	0.892168	1.54123	0.319035	0.462907	0.86018	0.846923	1.16693	1.28511	-1.02503	-1.53467
AGT	-0.816518	-0.429705	1.5163	1.05702	-1.79229	-1.02773	0.0215206	-0.260669	2.85012	1.99322	-3.52857	-3.4354	0.448408	0.562655	0.649663	0.332745	2.33851	2.85714	-2.95824	-2.86603
alpha-MSH	0.123817	0.190358	2.99604	2.88735	-2.1388	-2.20315	-0.154155	0.87892	0.197933	0.136278	-0.149034	-0.576627	-2.66772	-2.68309	2.51312	2.5279	-0.874877	-0.544961	-0.380449	-0.576679
ANG1	2.1864	1.88389	-0.0426145	0.321311	1.21245	1.78926	1.86763	1.46695	1.74705	1.21099	-1.78272	-1.71499	-0.89316	-1.24137	1.10816	1.3888	0.439048	0.930792	-1.01591	-1.70474
ANGPT2	0.152221	-0.244291	1.28853	0.950286	1.16727	1.08557	0.0934965	0.000942601	0.315944	0.144609	-0.867822	-0.845492	-1.09167	-0.957646	-0.533563	-0.341616	0.160365	-0.65087	-0.667404	0.399915
ANGPT4	-1.11507	-0.571531	0.813399	1.41135	0.554542	1.15889	-3.88998	-4.15837	-0.67076	-0.483329	0.979525	0.909918	-0.938097	-0.051427	2.00763	0.949519	0.758275	0.0581262	-0.925569	0.36409
ANGPTL3	-1.15832	-1.08455	3.37213	3.47107	-0.768639	-1.21986	0.353138	2.68898	0.295824	0.678287	-0.0149773	-0.541793	-0.857156	-0.492132	1.32456	1.08462	1.55281	0.764732	-0.802653	0.627934
ANGPTL4	0.333754	-0.10557	0.812775	0.949887	-0.486506	-0.95927	-2.08621	-0.681711	-0.424702	-0.213284	0.373477	0.118328	-0.0518142	-0.255186	0.438415	0.403334	0.439827	-0.649093	-0.835647	-0.00159317
AVP	-1.50219	-0.994884	-0.544389	0.580458	0.0973544	-0.43792	-0.486887	-0.247776	3.2463	2.36009	-3.01294	-3.12891	2.10346	1.97522	-1.21052	-1.11465	4.11808	3.52798	-3.56219	-3.08828
BDNF	2.00465	1.80772	0.946637	0.860245	1.32376	1.661	-1.67699	-0.403758	4.44328	3.10989	-4.13684	-3.89089	0.231913	0.192374	-0.154722	-0.334369	2.31111	1.2421	-0.807325	-0.554824
beta-endorphin	-1.22415	-1.40419	1.5691	1.21659	1.16661	0.64054	1.25867	2.46355	1.04891	1.13741	-1.16472	-1.44538	1.66738	1.64315	-1.93694	-1.92283	-1.59007	-1.80369	1.56098	1.92465
beta-MSH	-2.54307	-2.43611	0.628997	1.21081	0.0878767	-0.222728	-0.599602	0.219734	-0.949729	-1.00923	0.555367	0.536294	1.07031	0.670468	-1.90142	-1.70382	-1.36037	-1.09447	-1.47955	-1.33754
BMP1	3.0107	2.86722	-0.539007	-0.817051	-1.24929	-1.02717	-0.649284	-0.127791	-0.863862	-0.691197	0.451903	0.665811	-1.88128	-1.81657	1.9604	1.79667	0.916451	1.08991	-0.681354	-1.85992
BMP10	0.860109	0.824437	1.02169	0.245182	-0.413771	0.0309555	-0.130274	-0.409587	3.20254	2.28889	-3.31433	-3.12353	0.0553294	-0.0399366	-0.081479	-0.011718	0.854731	0.890211	0.518064	-0.71388
BMP15	-1.00789	-0.57212	-0.522777	-0.777116	-0.376667	-0.0485072	1.19098	1.35507	3.96161	2.8318	-3.9177	-3.73487	0.390092	0.514784	-0.401827	-0.397855	1.2836	0.810068	-0.217578	-0.00375886
BMP2	2.14716	1.77128	-2.09626	-0.935241	1.26766	1.47342	0.726984	-0.788822	0.758247	0.423329	-0.689339	-0.667676	-0.794161	-0.568009	1.36307	1.06566	1.01127	1.68572	2.69418	-0.117232
BMP4	5.57124	5.37047	-3.86655	-4.13724	-0.65332	-0.0380915	2.36264	0.806487	-1.98139	-1.69392	0.706696	0.819456	1.18226	1.10591	-2.4761	-2.55738	0.00961754	-0.426171	2.09722	1.48943
BMP5	-0.999088	-1.33886	0.482966	0.543592	-1.16243	-0.239458	1.90556	1.68635	-0.970046	-1.06778	1.05615	1.28797	-1.52088	-1.24965	1.84051	1.35692	-2.24544	-1.81609	1.61259	1.46086
BMP6	4.34826	4.71519	-3.71463	-3.90527	-2.36276	-1.94701	1.44272	1.12151	2.93573	1.89056	-2.83992	-2.67697	0.294704	0.160662	-0.557279	-0.599817	-3.55839	-1.90751	2.26653	0.0785839
BMP7	-1.10055	-0.691906	-0.556555	-0.776337	-0.645918	-0.67535	3.48188	3.27816	1.30464	1.12907	-1.56192	-1.9122	1.21274	1.10447	-1.82287	-1.76543	-0.577326	0.418135	0.826434	-0.196353
Bradykinin	-0.97379	-0.646819	2.08023	1.31398	-2.27654	-1.34344	0.240327	-0.000942601	-1.90283	-1.78975	1.75329	2.1326	-1.07412	-0.69077	1.24902	0.93124	0.936739	0.222124	-0.550484	0.0423106
BTC	1.09277	0.789971	0.571345	0.460457	-0.654418	-0.680006	-1.71815	-1.1972	2.32374	1.58203	-2.44158	-1.99535	0.286047	0.191019	0.0238997	0.0793656	0.991855	1.04016	0.0298776	-0.102626
CALCA	-0.372831	-0.132999	0.853159	-0.324195	-3.17667	-2.63414	-1.81411	-1.35922	2.55714	2.69479	-2.90317	-4.12096	-2.50732	-2.78743	2.00525	2.36899	-0.974179	-1.36765	-1.00428	-1.16089
CARTPT	2.99875	3.56103	-1.78196	-3.18515	-0.378811	0.342699	1.97345	0.725565	-0.856427	-1.64072	1.05204	1.55154	1.19212	1.19391	-0.396576	-0.512119	-0.866476	0.0571894	-0.496021	-1.01223
Catestatin	-1.00091	-1.15296	1.76746	1.74082	-0.9397	-0.0917435	-0.00530976	0.46796	0.374845	0.351471	0.470251	0.279144	-0.837229	-0.898296	1.34812	1.37747	-1.95962	-1.86181	0.577541	0.993258
CCK	-2.67911	-2.41501	-0.473473	-0.947236	-0.644724	-0.0235644	0.903701	0.408518	3.93236	3.062	-3.76159	-3.86392	1.89614	1.63124	-2.35092	-2.24132	0.579112	0.311614	-1.21701	-1.19914
CCL11	-1.38452	-1.52998	1.89048	2.27659	1.23094	1.67584	1.72666	-0.00666753	2.2145	1.60056	-2.02438	-2.06739	-1.21373	-1.34066	0.222931	0.566141	0.182399	-0.429465	0.822165	0.338791
CCL16	0.07238	0.448904	2.85523	1.64649	0.113338	0.217359	-0.994053	1.28681	2.0544	1.36325	-2.08904	-1.96694	0.586109	0.583101	0.571968	0.349693	0.456911	0.583186	-0.0134363	0.562481
CCL17	0.0172497	0.314233	0.0712338	-0.310471	1.15759	1.01386	0.280986	1.68361	-0.549806	-0.374324	-0.0182395	-0.103579	-0.264137	-0.533583	-0.678758	-0.248422	-0.92891	-1.25286	1.43681	2.11365
CCL19	0.254591	0.183832	-0.290037	1.22173	0.475506	0.163872	-1.30274	0.349838	-0.511738	-0.601153	0.521887	0.845199	1.50144	1.39043	-1.41892	-1.26403	-0.496115	-0.507928	0.739458	1.88919
CCL2	2.31265	1.99776	-4.29315	-3.0409	-1.94148	-1.57178	-0.956827	-1.12544	-1.16177	-1.28435	1.27152	1.69489	-0.16114	-0.109885	-0.332474	-0.765158	-0.621718	-1.2736	2.49501	1.8949
CCL20	3.98865	3.85465	-3.51023	-3.24266	0.402134	1.71966	0.697471	-0.573549	-0.118153	-0.541089	0.182635	0.852742	0.175075	0.665772	-1.00355	-1.60552	-1.31313	-1.30022	-0.126035	-0.0743783
CCL25	-0.0172497	-0.000163187	2.98217	2.44129	0.855598	1.66763	-0.0184883	-0.554892	-0.565127	-0.548878	0.631153	0.828769	0.703084	0.602738	-1.05154	-1.00987	0.981428	0.438066	-1.28678	-1.23153
CCL26	3.12719	3.27363	1.13353	0.601574	-2.01822	-1.52571	-0.799883	0.115999	-0.95228	-0.858994	0.829724	0.807097	2.69338	2.73257	-1.49212	-1.66842	1.32524	1.39004	1.79824	1.09154
CCL27	0.0888792	0.167735	-1.35246	-0.846397	-0.621595	0.134368	1.42919	0.842534	-0.193201	-0.298478	0.766055	0.783481	2.21419	2.17616	-1.50834	-1.63424	1.78756	2.19712	-2.47226	-3.58476
CCL4	-1.27626	-0.799235	0.891568	0.193007	4.29209	3.35964	1.57324	2.43596	3.6663	2.49974	-3.57367	-3.18107	-1.08936	-0.879948	1.30633	1.16239	-1.1285	-0.900278	0.708778	1.49699
CCL5	-0.0767532	0.720826	-0.626104	0.441273	1.26865	1.58795	0.116066	0.355725	3.01515	2.06533	-2.57798	-2.19674	-0.210292	0.0493028	0.507279	0.327	0.012619	0.507506	-0.882287	0.148925
CCL7	-0.235695	-0.144743	0.966833	0.228408	-2.54263	-2.46642	0.0972201	-1.03564	1.67259	1.12044	-2.29163	-2.22557	-2.02865	-2.11006	1.56832	1.46646	-0.928285	-1.07849	-1.23194	-0.37906
CD55	-2.18536	-1.80248	1.05331	0.592492	1.527	1.73951	0.163532	0.900417	-1.64812	-1.51953	1.09995	1.38263	1.2681	1.07027	-1.14134	-0.990133	0.440858	0.0108726	-2.46794	-2.76243
CFC1	-2.29165	-2.38486	2.28894	3.62691	-0.623904	-0.0536751	-3.3444	-2.20182	-1.21299	-0.940384	0.859398	0.85245	-1.00886	-1.12124	0.800796	1.15071	-1.628	-2.19791	-0.80459	-0.114936
Chromogranin A (324-337)	2.56689	3.50786	-2.47635	-3.23845	-3.30632	-2.20099	-1.1046	-0.933078	3.35881	2.3216	-3.11291	-2.93098	1.12933	1.29014	0.0470515	-0.286784	1.70781	2.05028	-0.651842	-1.48567
CRH	0.860475	0.596756	-0.260192	0.106893	-1.44703	-0.86359	-0.741329	-0.909385	1.02257	0.518846	-0.9951	-0.82299	-0.433944	-0.0464815	1.86824	1.6359	0.0241428	1.29422	-2.11056	-2.88706
CSF1	-1.08558	-1.05245	0.650288	0.603567	2.17399	2.57712	1.26371	0.905071	-0.867678	-1.03694	0.823758	1.35275	1.28812	1.47939	-0.684259	-1.11691	1.74232	0.88989	-1.78706	-1.24817
CSF2	-1.82232	-1.64792	2.68981	2.69213	0.171676	0.435211	-2.66747	-1.63999	4.14889	3.29087	-3.21483	-3.48297	0.758334	1.00079	0.101012	-0.176135	-1.41282	-2.04572	0.333341	1.02258
CSH1	0.768027	1.1089	0.29292	-0.550776	0.0410005	-0.347618	-2.02558	-1.9806	3.31886	2.49792	-2.72896	-2.64807	-1.02142	-1.03721	-0.130941	-0.171567	2.26953	1.74013	0.762758	0.0640954
CX3CL1	-1.43324	-1.6972	1.2773	1.02846	0.0643936	-0.29	-0.306705	0.0468342	-0.237289	-0.165816	1.5635	1.44267	2.37845	2.49876	-1.13795	-1.3511	1.40928	1.24999	-0.266244	0.214931
CXCL1	1.37444	0.844966	-0.641779	-0.530564	-2.15309	-1.70396	-0.574918	-0.622544	0.137098	-0.267334	-0.574297	-0.157224	0.783854	0.557173	-1.95638	-1.90246	-0.150699	-1.63273	-1.58851	1.2241
CXCL10	4.1743	2.28355	-4.35124	-4.04833	-0.678257	0.0987356	-6.4468	-3.8576	-0.888816	-0.909962	0.849321	0.999339	1.85076	2.1582	-1.3116	-1.7282	0.358632	-0.575794	1.16457	1.03232
CXCL11	-0.660089	-0.872795	-0.938376	0.00397089	-3.16984	-2.61626	-1.12644	-1.95688	-0.886437	-0.974311	1.11658	1.50337	1.96866	1.91877	-2.1732	-2.21129	0.127618	-0.0365742	1.39889	1.91458
CXCL12	0.345217	0.538365	-1.10918	-0.400129	1.06772	1.38982	-3.59638	-1.71401	-0.0910614	-0.303515	0.36249	0.49903	4.16932	3.93522	-2.51137	-2.61499	-0.126389	-0.214773	0.63507	0.856828
CXCL13	4.6585	4.22023	-5.71647	-4.57327	1.26981	1.13319	-2.80361	-2.30953	-1.55845	-2.05162	1.09423	2.17343	3.53995	3.31427	-3.26418	-3.0915	0.16801	0.128804	0.935353	0.395219
CXCL14	0.518007	0.84009	-0.65992	0.573658	1.82069	1.81396	3.67163	0.982133	-1.00311	-0.903243	1.17778	1.25241	0.300546	0.107436	-1.4823	-1.18954	2.89565	3.35673	-1.57606	-2.57287
CXCL16	2.0898	2.82842	-2.74796	-3.56253	0.752267	-0.614555	1.14856	1.72347	2.55103	1.92556	-2.12078	-2.25462	0.103276	-0.10358	0.324824	0.414659	2.68383	2.74958	-1.95881	-2.86088
CXCL2	0.245909	0.261867	-0.103038	1.99575	0.0032737	0.536256	0.0271633	0.502978	0.389523	0.330177	-0.50922	-0.531907	-1.00956	-0.696082	2.15118	1.70331	0.987613	0.350226	-1.66212	-0.169803
CXCL3	-1.61558	-1.64636	0.414185	1.27858	0.997511	1.05546	0.0850427	-0.144193	-0.424329	-0.365564	0.825454	0.616326	-0.845881	-0.33767	0.0785802	-0.679702	-2.47884	-1.79729	1.69733	-0.218116
CXCL6	-0.638268	-1.5327	-0.14801	0.15453	-2.78347	-2.84489	-1.22684	-1.37252	0.703219	0.53056	-0.793452	-0.917705	0.538407	0.031903	-2.01991	-1.3528	-0.628447	-1.40635	0.736693	1.37666
DLL1	-2.63432	-2.2392	0.318129	0.597954	1.9563	1.49086	0.671792	-0.149005	-0.172371	-0.315235	0.0384798	0.012215	-0.795145	-0.818058	-0.255396	-0.108798	-1.18703	-1.39064	-0.755741	-0.367808
Dopamine	4.2206	4.39234	-2.50672	-1.98957	-1.99964	-1.75405	0.00530976	-0.0236658	-0.665133	-1.02716	1.60542	1.41414	1.55172	1.39597	-1.32721	-1.18818	-1.43414	-1.38151	0.338879	0.0804676
DynorphinA	1.05907	0.616171	-1.43261	-0.722174	1.63086	2.05648	1.02771	-0.803214	2.75147	1.92353	-3.16742	-2.83015	-1.52332	-1.285	0.973682	0.688383	0.546731	0.116891	-2.25682	-2.35015
DynorphinB	-0.766904	-0.662582	0.351353	0.451889	-0.782256	-0.0263216	1.29529	0.239769	1.66556	1.09024	-1.78243	-1.76511	0.154959	0.209188	1.08041	0.661506	3.00424	3.11325	-1.85168	-2.38521
EDN3	0.223787	0.535675	0.496963	-0.11219	1.86985	2.50538	-0.138891	0.439125	2.87066	2.25577	-2.76952	-2.89237	0.303974	0.430154	0.925323	0.628465	0.121565	-0.206671	-0.294544	-0.147301
EFNA1	-2.10961	-2.6441	-0.107928	-0.0758392	0.0925423	-1.99349	-1.78692	0.792154	0.106455	0.273243	-0.170315	-0.228079	-0.985453	-1.0572	1.48682	1.61476	-1.22459	-1.43926	1.00389	1.0636
EFNA4	2.23354	1.48055	-2.10893	-1.60625	-0.575875	-0.17905	2.18139	1.90314	0.401379	0.22949	-0.562489	-0.349764	1.76242	2.32332	-0.675388	-1.27853	0.760099	0.767571	0.170288	-1.02649
EFNA5	-0.187541	-0.219589	2.67432	2.32507	1.81933	1.63083	-2.0762	-1.37023	-0.865671	-0.532618	1.20968	1.14894	-1.53801	-1.13429	1.48629	1.1132	1.47347	1.50841	-1.04969	-1.50861
EFNB1	0.658213	1.10233	0.607027	-0.459917	1.37355	1.17215	-0.644212	-0.80067	0.341341	0.286636	-0.38185	-0.279936	-1.67784	-1.55819	1.06229	0.897358	-0.18403	0.0921453	-0.334075	-1.36294
EFNB2	-0.484629	-0.685674	2.92806	3.43084	2.01022	2.28906	0.540525	-0.360364	2.75963	2.17174	-1.8985	-2.36686	1.54002	1.39517	-1.08654	-1.16588	0.149712	0.0156443	-1.00861	0.121614
EFNB3	-2.33055	-4.51749	-1.07353	-0.134362	0.877842	0.235914	0.93999	-0.161517	-0.144325	-0.198369	0.0139931	-0.012215	-0.686245	-0.684072	-0.113038	-0.14232	0.771824	0.580013	-0.458673	-0.682402
EGF	0.0596442	-0.133048	2.85941	3.87575	-2.06957	-1.82925	-1.8659	-0.3013	3.36804	2.43561	-3.25935	-3.1166	0.0128175	0.174311	-0.28284	-0.462418	0.494901	0.913764	0.317413	-1.50421
estrogen	0.413505	0.378538	1.19846	0.789754	-0.526458	-0.283301	-2.0466	-0.65847	1.5899	1.50897	-1.41945	-1.67935	1.51948	1.70175	-1.04124	-1.2936	16.3594	16.1519	-10.3782	-10.0667
FGF1	-0.0835268	-0.108965	2.33145	3.19659	0.65106	0.728891	-1.98559	-0.430414	3.66503	2.61354	-3.20488	-2.88833	0.151691	0.456212	1.10468	0.959796	0.290992	1.71136	-0.3874	-1.60497
FGF12	2.64297	2.47926	-2.62461	-2.91986	0.301071	0.3662	-0.377123	-0.854852	-0.10987	0.257198	0.150407	0.0163501	1.90755	2.39655	-0.588372	-1.232	-0.696132	-0.179527	0.0397048	-0.161895
FGF17	3.17855	3.49965	-0.90074	-2.4352	1.13236	1.68515	0.394321	2.03011	1.5393	0.996228	-1.5249	-1.11694	-1.44743	-1.17814	1.78878	1.53854	0.686542	0.730942	-0.0893148	0.73762
FGF18	0.704648	0.967861	0.261002	-0.724541	1.63673	2.09777	-2.75142	-2.81728	1.44154	1.15257	-1.06648	-1.13565	-0.570122	-0.23787	1.2379	0.933682	0.0344601	0.764681	1.11275	-1.06081
FGF2	-0.186779	0.0303625	0.833813	1.06658	-0.279872	0.00122968	-4.59269	-3.52868	1.53531	1.26551	-1.024	-1.15602	-2.74153	-2.55652	2.6282	2.60257	-0.237104	-0.774735	0.955338	1.10994
FGF21	-1.11582	-0.859718	-0.572879	-0.53669	-0.490607	-0.054377	-1.94486	-3.0187	0.642603	0.604782	-1.03387	-0.93784	-0.839833	-0.530982	2.18664	1.78432	-0.191428	1.56521	0.475018	-0.603647
FGF23	4.11569	3.56901	-4.94832	-4.16542	1.69646	-3.47507	0.0546189	-0.435801	-1.2599	-1.42629	1.41506	1.94494	1.12902	0.805529	-2.79173	-2.51153	1.36744	0.434646	-2.09493	-1.76608
FGF3	-0.325233	-0.172631	0.607157	-0.075057	0.270656	0.247398	0.729699	-0.170467	-0.586836	-0.520361	0.507138	0.385385	-0.747341	-0.431632	0.99771	0.740649	0.61928	0.4832	2.13089	1.34571
FGF5	0.396125	0.0133829	0.166618	0.987255	1.76674	2.11234	-0.322413	-0.0829445	-0.317613	-0.20394	0.451482	0.508161	3.77447	4.06245	-4.01883	-4.55952	-0.806535	-0.513655	0.436721	0.301826
FGF7	0.491555	0.579431	1.1024	-0.40296	-3.83366	-3.55407	0.381165	-0.943673	0.39415	0.349546	-0.479156	-0.495882	0.807324	0.517513	-2.17724	-2.08083	0.537195	0.172089	0.922392	0.892087
FGF9	-0.54609	-0.464778	-1.00729	-1.10004	1.30254	1.73623	0.952513	0.890041	-0.996887	-1.04864	1.27289	1.28471	2.62186	2.10465	-3.82026	-3.35403	-0.629827	-1.4071	-1.85077	-0.648555
FLT3LG	0.0818784	0.0245066	2.43613	2.29524	0.676165	0.945417	-3.58724	-2.80463	-0.178907	-0.111775	0.426967	0.301348	-0.170615	0.287843	0.833881	0.118974	1.26087	0.524553	-1.47822	-0.62963
FRZB	-0.859715	-1.16687	1.43764	1.37195	2.12596	2.22918	0.0816919	-1.6982	4.29744	3.40189	-4.12533	-4.09038	-0.753585	-0.682712	0.732197	0.690127	0.0368667	-0.228066	0.197108	0.92893
GAL	-0.252015	-2.64566	0.54709	0.956328	-0.267556	-0.518633	-1.7137	-1.16002	-0.561325	-0.261593	0.35638	0.144755	1.3032	1.24494	-1.19289	-1.27718	0.953682	0.167115	-1.11821	-0.576694
gamma-MSH	-0.661357	-1.50763	1.05221	1.50965	1.04484	1.18454	-1.06198	0.107023	5.09505	3.68743	-4.85061	-4.63011	-3.3564	-2.92726	1.6748	1.62758	-1.57093	-2.14507	2.47322	3.14082
GAST	0.484018	0.167636	0.460636	0.122392	1.73885	1.98917	2.47664	1.58846	0.61998	0.592899	-0.0165523	-0.256525	2.88584	2.87724	-1.72255	-1.8134	-0.558503	1.14232	-2.3755	-2.96468
GCG	-0.214562	0.0950199	1.77175	0.910004	0.100668	0.528898	-2.50256	-1.73335	0.552265	0.402363	-0.231669	-0.140499	3.25885	3.3179	-2.18727	-2.19401	0.069684	-0.132735	1.778	1.01531
GDF11	1.04331	0.25275	1.42562	1.08479	0.262265	0.797676	0.493042	-0.67731	1.79587	1.186	-2.3462	-2.05476	1.54708	1.43252	-1.79492	-1.48188	-1.18697	-1.16486	-0.327104	-0.0878712
GDF15	0.7897	1.05715	2.26601	3.35829	-1.05385	-0.904639	-0.823778	-0.133923	2.09241	1.55924	-1.70008	-1.61504	-1.2002	-1.09009	0.933503	1.03577	-1.01181	-0.0670979	-0.132885	-0.29105
GDNF	0.867455	0.47306	-1.32304	-1.40815	-0.902566	-5.14246	2.40394	1.13418	-0.179994	-0.248009	0.526097	0.404071	-2.71838	-2.63318	1.87501	1.80042	-0.837715	-1.25535	2.32907	1.82655
GHRL	-0.590025	-0.974122	-1.32742	-0.180988	0.667128	0.290132	0.478469	0.987384	1.04819	0.659395	-0.726926	-0.419261	-0.455966	-0.643903	0.452072	0.528784	0.762532	0.459665	1.18526	0.465864
GIP	3.24069	3.73096	-1.02473	-1.82753	-3.21353	-2.26048	0.062169	-0.017614	0.688019	0.774332	-0.837769	-1.17318	0.0702721	0.0210489	0.498049	0.514941	-0.748952	0.467195	1.30826	0.00159317
GLP1	2.48529	2.71915	-0.453432	-1.15801	0.559173	0.719006	0.64922	1.02006	0.357952	0.351311	0.340223	0.016617	2.19948	3.08071	-1.08529	-2.1059	-2.23147	-2.31865	0.602203	1.44231
GLP2	-0.651067	-0.405439	0.905969	0.419156	0.739282	1.43443	-0.749085	-0.833714	3.90665	3.40069	-3.75467	-4.41306	1.90981	1.90233	-0.88675	-0.912383	-0.430328	-0.490334	0.118346	0.459183
GRN	0.443757	-0.473652	-0.258394	0.581129	-0.494761	0.572958	0.246624	-1.14841	-0.634501	-0.859078	0.794761	0.870082	-1.26653	-1.23501	0.673955	0.505556	0.815131	-0.0950962	-1.03926	-0.697759
GRP	-1.65029	-1.53018	-1.35527	-0.00259813	-1.10921	-0.783713	0.676167	1.88126	-0.70416	-0.763052	0.856713	0.889405	-0.546807	-0.457438	0.38237	0.34302	0.45033	-0.528588	-0.335788	0.81202
HBEGF	-0.84739	-1.19277	-1.99974	-2.44144	-3.48707	-2.64127	1.07388	-0.0374729	-0.7422	-0.579407	1.07293	1.12997	-2.74233	-2.52716	2.41452	2.34203	2.10006	2.36622	-2.0988	-3.64612
HGF	-0.563315	-1.0791	1.48732	3.25367	0.261478	-0.71084	3.38386	4.25306	-0.573308	-0.248191	0.91669	0.598812	-3.86054	-3.61498	4.96214	4.126	-0.256095	0.702205	3.16972	1.27443
IAPP	-0.561715	-0.623203	0.134395	0.0620445	0.431701	0.983082	-0.339657	-0.694027	0.714387	0.457453	-0.401122	-0.308919	1.28001	1.05893	-0.72056	-0.657116	0.0330531	-0.967127	1.70513	2.21059
IFNG	0.147701	0.174982	-2.44219	-2.60493	0.939344	-0.307744	-1.88887	-0.814245	-1.33544	-1.25531	1.27484	1.0594	-0.107079	-0.28224	-0.662853	-0.39449	-0.581752	-1.60613	0.984734	2.21773
IGF1	1.91879	1.46592	0.175053	0.360189	0.248273	0.357076	-0.606835	-0.576435	-0.0849436	-0.108328	0.337775	0.189841	-0.491657	-0.260589	0.159911	-0.2775	-0.0609519	-0.271061	0.323165	0.961283
IGF2	-0.338563	-0.234971	1.19726	0.651731	-2.46518	-2.32116	0.728897	1.37831	-0.978119	-1.05663	1.50764	1.66919	-1.2919	-1.13021	1.98031	1.48002	-0.268471	-0.7439	0.013607	0.782831
IHH	-0.505542	-0.402052	0.0853907	0.39506	1.83312	0.676778	-0.783022	-0.626553	2.22312	1.40267	-2.6844	-2.48634	-1.16514	-0.817071	-0.822072	-0.775847	0.568703	0.263012	-0.850569	-0.455749
IL10	0.953483	1.32175	-1.29079	-1.31774	-0.277462	-0.687918	-3.39386	-1.63486	1.56773	0.870899	-0.958439	-0.875514	0.186609	0.237597	0.549384	0.517977	1.17019	0.460225	-1.18725	-1.60941
IL11	3.24077	3.38643	-2.05613	-2.59561	0.930365	1.23799	0.0467934	-0.287225	-0.55284	-0.423346	0.591206	0.723847	1.29766	1.44052	-0.658015	-0.965854	0.892935	0.812481	0.889311	-0.0817347
IL13	-0.121926	-0.160707	4.1795	4.47512	0.0941333	-0.00122968	1.56012	0.542039	-0.455434	-0.416293	0.756413	0.593428	0.468913	0.117784	-1.89559	-1.52594	-0.0320445	0.311154	1.96758	1.08534
IL15	-0.456764	-0.416794	-1.664	-0.169602	0.36285	0.406216	-0.357401	-0.160665	-0.0750996	-0.22922	0.0376412	0.0346231	2.2613	1.91032	-2.85968	-2.58591	-2.96826	-3.37146	2.54576	2.7188
IL17	-0.416442	-0.485827	0.726457	0.802446	2.33942	2.90698	0.756345	1.08406	1.86789	1.61245	-2.02554	-2.11022	0.148939	0.127522	-0.00132158	-0.116004	-0.482163	0.814338	0.980498	-1.65789
IL18	-0.611423	-0.958311	-0.518152	0.727533	0.809566	0.905198	1.1531	1.36433	0.610905	0.380915	-0.657588	-0.301469	-0.0500287	0.207189	0.117404	0.00887936	1.19499	1.75578	0.398831	-0.84482
IL1alpha	-0.944918	-0.192112	0.135543	-2.1429	-0.0952646	0.544078	-1.29419	-0.0520218	-0.483284	-0.2252	0.667921	0.385253	-0.566723	-0.637068	0.758286	0.775926	0.719347	1.08234	-0.707013	-1.49181
IL1B	0.140511	0.0485296	-0.40876	0.168709	-1.57502	-0.690637	-2.12923	-2.96837	-1.6743	-1.58118	1.0481	1.16845	1.91822	2.45137	-1.66625	-2.55603	0.967068	1.79739	-2.87728	-4.64743
IL22	-0.0323367	0.225567	-1.34548	-1.09742	-1.82184	-1.73147	0.404517	1.06632	-0.743186	-0.435017	0.392938	0.286775	2.22448	2.4018	-1.01077	-1.32427	-1.15258	-0.536791	-1.30578	-1.1419
IL25	-0.30297	-0.10017	-0.0989368	0.749561	-0.54893	-1.36728	-2.40619	-1.85201	1.37433	0.951732	-1.35855	-1.2835	-1.58666	-1.62578	1.08542	1.28847	-1.6189	-1.39117	2.05302	2.28747
IL27	-0.0541555	-0.458135	-1.27459	1.22641	-1.92206	-1.76247	0.719614	1.44363	2.65034	2.31763	-2.4268	-2.73075	-0.971444	-0.76826	0.300259	0.289095	-0.893677	-0.860728	2.17317	2.74461
IL32	0.616201	0.554682	0.892466	1.7696	-0.0746406	0.070851	-0.88904	-0.829717	3.08249	2.01551	-2.86347	-2.41304	0.0759083	-0.0297676	0.0373022	0.312122	1.32434	0.873113	0.496074	0.509695
IL33	4.33637	3.58863	-3.03209	-2.83122	-3.61806	-3.20299	-1.15107	-1.83338	0.300688	0.0891837	0.368655	0.2709	-1.08134	-1.13915	0.338429	0.265136	-0.3047	-1.01775	0.40776	-0.201168
IL4	-0.648018	-0.901538	3.01826	3.09558	0.536253	0.887562	1.19702	1.09043	0.386719	0.336133	0.00617808	-0.17321	2.73661	3.17704	-1.72738	-2.28216	-0.729366	0.174614	1.48826	-0.581582
IL6	1.03596	0.684271	-0.71604	-0.536046	-2.20583	-1.54314	2.21264	0.906919	-0.027937	0.00735668	-0.0721865	-0.131187	0.620546	0.500329	-1.98553	-1.81084	0.48154	0.381324	0.0566154	0.0975276
IL7	0.764013	0.373794	0.607167	1.25625	0.186741	0.510803	-1.14647	0.775828	0.0294312	0.217006	-0.32447	-0.389426	2.59507	2.43932	-1.07594	-0.967122	-1.51127	-0.886855	3.16248	2.19208
IL8	0.740375	1.14549	0.395737	-0.646661	1.16584	1.81516	0.0902752	0.138343	2.7637	2.20925	-2.75899	-2.79237	-0.687405	-0.653594	1.37303	1.24837	1.05052	1.50186	-1.97512	-2.27872
INHA	-0.459322	-0.614977	1.51476	1.49273	-0.0141352	0.443154	0.920142	1.0565	2.41345	2.19499	-2.37894	-2.5971	4.03192	4.24185	-2.61909	-2.93057	0.466779	0.484939	-2.13587	-1.08761
INHBA	0.528757	0.593149	-0.290854	0.0672729	-0.36368	-0.206843	0.0278468	0.0649955	-0.699141	-0.578856	0.283403	0.318891	-0.0389035	-0.160825	0.2066	0.346696	0.00122712	0.16265	-0.236136	-0.683281
INS	-1.48319	-1.60189	1.09289	0.757678	-2.70706	-2.08703	0.739224	0.0817097	-0.349003	-0.268495	0.27181	0.34393	-1.02295	-0.85321	0.842062	0.645314	-2.21559	-2.25834	1.45344	1.80055
JAG2	5.37899	5.10852	-4.98411	-4.78853	-2.42133	-1.9527	3.98355	2.30853	2.34717	1.91039	-2.44941	-2.91256	-0.608864	-0.666255	1.00229	1.1759	-2.39499	-1.1549	-0.294214	-1.4061
LEP	-1.97226	-1.4069	0.17294	0.0966193	2.38794	2.41439	-0.133831	-0.245197	-1.52862	-1.30494	1.10247	0.979397	-0.150096	-0.317967	0.0285581	0.193813	0.415159	0.834233	2.25555	0.728524
LTB	-0.798891	-0.869275	-1.13583	-0.153531	0.862975	0.237057	-2.31287	-2.19392	2.05427	1.4932	-2.19805	-2.26233	-0.596238	-0.702462	-0.0306597	0.0533046	0.024744	-0.0805949	0.122457	0.874088
MCH	-2.00222	-2.35891	0.327393	0.0593915	-1.47959	-1.41731	-0.421357	-0.148048	-1.29809	-1.44744	1.54747	1.56115	-1.11611	-1.37136	-1.19414	-0.0982	-2.21481	-1.29818	-2.55387	-2.68254
MDK	0.160397	0.000163187	-0.502626	-0.235133	1.20031	1.31401	-1.25585	1.17832	-0.83518	-0.676372	0.840389	0.939996	0.999812	0.999211	0.0267326	-0.220041	1.76114	1.82824	2.20765	-1.22027
Met-enkephalin	-0.471898	-0.164221	-0.0743539	-0.251234	1.28581	0.23647	-2.57301	-2.01984	0.160197	0.297751	-0.0747714	-0.457735	-0.120101	-0.619608	-0.428035	0.0902055	-1.82735	-2.26072	-1.3107	0.697475
MIF	2.03218	1.96476	-0.978881	-0.574657	1.01342	0.83262	0.00998602	0.518812	0.757402	0.59515	-0.577942	-0.607029	-0.474697	-0.0210489	-0.509759	-1.12855	1.55213	1.60937	-0.178596	-0.719444
NGF	-2.54999	-3.14218	1.76596	1.679	0.234522	0.80366	2.3236	2.64099	1.95791	1.42661	-1.75043	-1.61939	-0.875586	-0.997435	0.00132158	-0.00887936	-2.20014	-2.76957	3.26702	2.87608
NLGN1	-1.84031	-1.81208	0.344742	0.195485	-3.14223	-3.23681	-0.606818	-1.23308	-1.59624	-1.65114	1.26764	1.36734	-0.040647	-0.159737	-0.165252	0.100908	-0.618167	-0.843364	-0.701313	0.166474
NLGN2	1.63493	1.37506	0.397604	0.7484	0.00538323	-0.0594857	-0.951921	0.823262	-0.252287	-0.228713	0.0194806	0.0188865	-0.975147	-0.965133	0.582172	0.717507	0.0238739	-0.721134	1.80685	1.0349
NLGN4	-1.06285	-0.980597	1.21941	1.96123	-1.29109	-1.07322	1.05116	0.759852	-1.49701	-1.63814	1.3673	1.46261	-1.84985	-1.70301	0.24335	0.521345	-0.506288	-1.06833	-1.14435	-0.357282
NMB	3.53508	3.75118	-1.20045	-1.57692	-0.504093	0.50811	2.34821	1.10942	4.6938	3.32702	-5.01224	-4.83867	0.281509	0.541747	0.292918	-0.0951843	-0.0974258	-0.39644	1.12078	-0.122544
NP	-1.11126	-1.42881	2.5858	4.09723	-0.323727	-0.526847	-0.349848	1.50842	2.41884	1.49657	-2.23245	-1.46883	-1.00019	-1.15009	-0.168727	0.101077	-1.34062	-1.73744	0.0251268	0.761008
NPW	-0.436431	-0.233404	1.92429	1.53562	0.985524	1.2556	-1.68765	-1.16314	5.00589	3.74109	-5.58451	-5.48128	-0.982236	-1.13293	0.39389	0.357089	0.754428	0.9951	-1.2838	-1.70993
NPY	0.544819	0.6898	0.447188	0.257237	0.235533	0.673666	-1.19875	0.00537295	-0.246893	-0.168066	-0.409213	-0.300731	1.65296	1.65018	-1.06705	-1.20036	1.09847	1.2924	-0.437033	-1.07682
NTF3	-1.01922	-0.779145	0.0803874	-0.613708	-3.6556	-3.87846	-2.8607	-2.56294	-0.556078	-0.161756	-0.177456	-0.430629	0.39689	0.178279	-1.77086	-1.70847	-1.44002	-0.958194	-0.548591	-0.933374
NTF4	2.0063	2.29771	0.759625	1.38804	-0.0407606	0.777817	1.97689	2.78873	-0.914745	-0.407122	1.04976	0.755708	-0.275071	-0.248744	-1.04024	-0.789645	3.50676	3.39639	-3.4672	-2.46489
NTN1	2.61592	2.66107	-2.96756	-3.79824	0.180045	0.843718	0.725551	-0.427331	0.0221446	-0.023735	-0.109458	-0.150668	0.656671	0.496799	-0.72276	-0.613352	-2.83281	-1.57552	0.222828	-1.7536
NTN4	-0.676822	-2.07556	0.830321	1.31385	0.167469	0.106082	-3.31341	-3.59227	2.08072	1.45437	-1.61976	-1.31035	-1.94545	-2.46373	0.990321	1.56637	-1.10349	-1.78657	1.23758	1.77499
NTN4	0.520973	0.748041	-0.222542	-0.956066	-1.71308	-1.37284	0.756099	0.68768	4.22961	3.22854	-3.86438	-4.20891	0.0541373	0.346853	0.442549	0.0159801	1.90301	1.55662	-2.19347	-1.40196
NTNG1	2.75558	3.10038	-4.88142	-5.02597	-3.55849	-3.13658	-0.972933	-0.071934	-1.4995	-1.625	1.33446	1.50503	0.674284	0.70234	-0.647721	-0.877288	-1.87092	0.434143	-1.93249	-2.94315
OLFM1	1.6427	0.814793	0.211722	-0.645212	0.0779854	0.00347544	0.669023	0.443412	-0.442267	-0.403857	0.382509	0.469415	-0.546197	-0.382472	0.922615	0.546151	1.30659	0.988094	-1.5314	-1.00674
OSM	-0.629153	-0.349553	-1.02671	-0.633645	-0.0032737	-0.142332	0.239281	-0.301319	-0.447919	-0.799023	-0.098861	0.134137	2.3838	1.59742	-4.91663	-4.04334	0.725131	0.230363	-1.61688	-0.266703
Oxyntomodulin	0.677049	0.295818	-1.37479	-1.5006	0.216663	0.385045	-2.24295	-2.16437	-0.688257	-0.60619	0.456079	0.64191	-3.64452	-3.45238	3.02829	2.92509	0.887727	0.932507	0.752184	-0.596503
PACAP	2.15992	1.87248	-1.56023	-0.728916	0.920111	0.903364	-4.21085	-2.10081	0.478949	0.575608	-0.620071	-0.859281	-1.27314	-1.03218	1.11999	1.06369	-1.22703	-0.873909	-0.105982	0.0542192
Pancreatatin 37-52	-1.13515	-0.909725	0.703838	0.526382	-2.81442	-2.46952	-0.107958	0.445249	-1.07213	-1.15049	1.23532	1.37483	-0.726003	-0.878891	-0.0302592	0.0323899	-1.05296	-1.6825	-1.08982	0.095716
PBS	2.45137	1.87894	-1.83	-1.25752	0.507812	0.204476	-0.641276	-0.824989	0.541801	0.292256	-0.740793	-0.51008	0.127905	0.0493013	0.0098466	-0.105545	-0.842128	-0.638282	2.07467	0.647651
PDGFA	2.43105	2.40414	0.101143	-0.360236	1.84179	2.30314	0.816076	0.108092	-0.00160936	-0.306556	0.00518305	0.716787	1.836	2.06946	-0.264666	-0.697733	0.36291	1.06565	-0.0921056	-0.295676
PF4	-1.12309	-0.896268	0.0492151	-0.405111	-1.39532	-0.954922	1.58663	0.914209	-0.378832	-0.29183	0.882305	0.819391	-0.426938	-0.473097	0.304854	0.119546	-0.970458	-0.59202	1.6159	1.26063
PGF	-0.577541	0.146407	0.25894	-0.986769	1.22394	2.26076	-0.225481	-0.164019	1.8521	1.45228	-1.45006	-1.52278	1.52938	1.52214	-1.15976	-1.24355	-2.70694	-3.20302	0.352284	1.94885
PNOC	-0.872954	-0.397553	1.68194	1.26514	0.778063	0.966048	-1.79935	-1.13289	-0.874211	-0.972547	0.663305	0.806074	1.93839	1.83983	-0.706597	-0.514738	1.85663	1.59227	1.73349	0.00291142
PPY	-3.34684	-3.64027	-0.71752	0.0428133	0.902418	0.825178	0.798995	-0.372691	-1.36764	-1.39969	1.1568	1.29551	-1.48451	-1.6694	0.419763	0.594991	-1.37043	-1.47608	1.42769	1.98716
PRL	-0.748602	-2.3246	1.75951	2.74004	-2.02589	-1.51181	1.41674	1.36427	-0.608048	-0.604049	0.941315	0.851018	0.936074	1.02578	-1.60007	-1.81663	-2.28116	-3.14938	1.94946	2.26939
PYY	-0.228924	-2.36407	0.513213	1.05493	0.0480151	-0.20679	-0.934814	1.28919	2.76715	2.01386	-2.76453	-2.6906	0.106207	-0.220106	1.35005	1.76595	1.97754	1.0277	-0.361698	0.712292
REG3A	-0.676013	-0.32195	2.47222	1.04825	-2.20589	-1.54835	0.384586	0.606366	-1.02024	-1.04897	1.15303	1.14442	0.291616	0.521801	0.225507	0.0434806	-0.481723	0.864764	-0.611306	-0.652337
SAA1	3.80788	2.97086	-1.14988	-1.68546	0.13805	0.0792218	-0.386064	0.27511	-1.43992	-1.07987	0.936597	0.766874	-0.322565	-0.350258	0.978588	1.11377	-1.20639	-0.900696	-0.00649938	1.0389
SCG2	0.819857	1.00502	0.170251	1.18665	0.234905	1.00803	-1.33756	-0.529783	-0.940649	-1.00377	0.741145	0.931741	1.57815	1.48404	-1.19437	-1.05954	-0.00122712	0.0772649	0.040491	-0.555697
SCT	-4.3712	-3.5044	-0.0882323	-0.554431	2.87858	1.9104	0.109283	-0.264949	3.51377	2.79309	-3.88453	-4.02137	-1.23574	-1.17509	0.0424296	0.284691	-2.72467	-2.1866	0.863868	0.411014
SEMA3A	-0.38792	-1.27808	3.80752	3.34942	-2.68458	-2.85018	-0.329826	0.518513	2.60936	1.78353	-2.73018	-2.39444	-0.929565	-1.32514	-0.466489	0.0788674	-1.93425	-1.54216	-0.970649	-0.900129
SEMA3C	-3.04732	-3.35983	-0.198444	-0.102108	1.28605	2.29702	-1.58857	-2.8543	-0.258314	-0.239869	0.235269	0.171735	-0.993005	-1.326	-0.184989	0.443873	1.67142	1.00461	-0.442454	-0.051272
SEMA3E	-0.755117	-0.994401	1.05977	1.11817	1.55369	1.21583	0.636027	-0.799072	-0.356106	0.100621	0.744925	-0.0894858	-1.911	-1.98152	0.87177	1.23713	-1.07851	-2.14714	-0.278816	0.971123
SEMA4A	-0.546113	-0.176997	-1.16662	-2.59816	-0.909371	-0.706615	-2.68172	-1.05359	2.23917	1.62073	-2.31127	-2.13659	0.539376	0.647572	-0.559815	-1.08005	1.34722	0.995387	0.310207	-0.130957
SEMA4G	2.22119	2.27144	-0.962576	-0.406764	-0.0635885	-0.335072	-0.144834	0.474909	3.53693	2.71988	-3.36428	-3.61445	2.29084	2.10563	-2.547	-2.46262	0.248568	0.423475	-0.238058	-0.568649
SEMA5A	2.11358	1.99216	0.306965	0.733097	-0.569585	-0.259975	1.2989	1.37578	-0.0418842	-0.015115	0.194591	0.0192557	2.26145	2.3756	-1.18632	-1.54972	0.630646	0.492312	-0.597358	-0.0462026
SEMA6A	1.53488	1.72738	-4.47052	-4.95859	-2.41924	-2.15611	1.57953	1.03371	-0.974402	-1.08561	0.39073	0.633331	-2.41634	-2.55823	2.23914	2.59648	-1.93726	-2.31067	0.99611	1.03283
Serotonin	-0.900635	-0.707247	0.0616079	-0.167086	-0.933768	-0.55592	-1.11987	-0.878894	-0.507089	-0.596922	0.97086	0.765685	2.69475	2.52648	-1.5127	-1.5285	74.2311	61.3339	-48.7502	-36.3737
SHH	-0.375617	-0.489732	-1.51454	-1.42415	-2.5862	-1.63839	-1.15316	-1.75939	-1.21207	-1.40912	1.31776	1.71391	-2.88989	-2.75404	3.14815	2.80491	-1.2604	-1.78624	-0.394731	1.02725
SLIT1	-1.53011	-1.08227	-0.461757	-0.277825	1.55344	1.24074	1.03908	2.42124	0.900734	0.471438	-0.797133	-0.71842	0.156368	0.197639	-0.874701	-1.0469	0.434766	0.58937	-1.34296	-0.817537
SLIT2	3.14305	3.43571	-2.01862	-3.71716	-3.74692	-3.96394	0.718597	1.59993	-0.758517	-1.21232	0.43604	1.00119	-2.37511	-2.43258	1.24341	1.41583	-1.85713	-2.806	0.497385	-0.290231
SLIT2	1.26086	1.78169	-0.00298837	-0.752644	1.80783	2.14996	0.978566	0.105649	1.08707	1.01027	-0.301661	-0.822826	-1.06487	-0.824301	1.44096	0.886961	3.41953	2.76176	-1.46763	-1.40763
SLIT3	3.70992	3.35295	-2.72368	-1.70001	0.281873	0.925258	-1.00595	-1.20073	0.00947636	0.0874839	0.167428	0.0905738	0.193353	0.0555931	-0.0319177	0.0346805	-0.601435	-0.794216	0.485219	0.108804
SST	-0.652608	-1.49356	1.34088	3.11712	1.59505	1.13881	0.96247	1.97614	4.64049	3.22999	-4.37872	-4.12746	-1.11034	-1.02601	1.2764	1.32422	-1.66175	-1.80653	0.896641	0.827429
TAC1	0.426129	0.169692	-0.479201	-0.230417	0.746934	0.382026	67.4198	48.1689	0.739321	0.790774	-0.777451	-0.822073	1.67256	1.98625	-0.433738	-0.814122	1.11173	0.731538	-0.930717	0.467559
TFF1	0.598104	0.344676	-0.474528	-0.544509	-10.0552	-9.4195	-2.61877	-0.999376	-1.37373	-1.41868	1.22325	1.31477	0.811986	1.41189	-0.205255	-0.890094	-2.8106	-1.55903	2.2401	0.792699
TFF2	1.78226	1.80981	-0.482691	-1.27516	2.30199	1.7886	0.139421	-0.567263	1.13859	0.879368	-0.899123	-1.00066	0.509196	0.838059	-0.444661	-0.824631	0.668993	0.31584	-1.92775	-1.48809
TFF3	0.148308	0.465441	-0.0486115	0.286216	1.73703	0.414919	1.19458	1.38309	0.153038	-0.0114055	-0.00518305	0.0933606	-0.213457	0.118679	0.196758	0.0374625	2.14245	1.45659	-2.04746	-2.02884
TGFA	-0.729378	-1.12102	0.608918	0.390661	-1.15594	-0.866027	3.91462	2.41116	-0.0962542	-0.00735668	0.239019	0.285067	-1.07039	-1.61085	0.295951	1.09387	-1.48571	-1.72871	4.14293	3.90375
TGFB1	0.95567	0.994982	-0.974212	-0.636008	-0.576176	-0.136282	-0.253701	0.392255	-0.262325	-0.107506	0.244085	0.169367	0.854242	0.87577	-0.300557	-0.0794634	-1.12774	-1.15394	2.93809	2.51578
TGFB2	3.73349	3.3235	-2.63875	-2.49369	-0.910656	-0.972287	0.748401	2.31139	-1.45418	-1.16025	1.47326	1.32573	-0.629772	-1.01741	0.771408	0.949738	8.69315	13.5584	-6.7889	-9.36456
TGFB3	-0.155609	-0.814596	2.06087	1.1137	2.1464	0.833245	-1.63726	-0.917173	-0.939772	-0.204008	0.577758	0.100515	0.21297	0.377947	0.762689	0.497794	0.194671	0.276804	3.08559	3.42922
TLQP-21	-0.37668	-0.44186	1.66388	1.76065	1.87603	0.783964	0.477713	-0.298177	1.21613	0.625726	-1.32178	-1.12191	-0.0812855	0.247425	-0.897891	-1.01102	-0.735734	-0.421912	0.405823	0.706581
TNFSF10	-0.931435	-0.818876	0.609886	0.18035	0.625454	1.08213	-0.0923014	0.203349	0.101683	0.0444446	-0.137438	-0.158039	0.135556	-0.0678243	-1.60774	-1.43909	-1.00031	-1.24842	1.80456	2.43148
TNFSF13B	-0.249102	-0.803048	-0.646782	-0.159368	-0.497676	-1.14949	1.85967	2.53735	1.93446	1.21723	-1.34653	-0.954412	0.265138	0.32172	-0.605978	-0.691086	-0.600251	0.745876	0.00649938	-0.764672
TNFSF14	3.82493	3.75761	-2.53266	-1.56348	-1.0601	-2.98635	3.05864	2.3708	0.476143	0.384775	-0.475134	-0.271583	0.26074	0.351127	-1.92445	-1.95265	-1.73895	-1.11108	4.27169	3.56228
TNFSF15	0.0204654	0.0517136	0.778989	1.01275	-0.665602	-0.0500626	1.55261	1.56011	1.3178	1.01374	-1.07184	-0.972227	1.31147	1.05088	-0.484132	-0.415554	-0.999687	-0.550624	1.44664	0.740576
TNFSF4	-0.125214	0.240144	0.00298837	0.413387	0.0153531	0.1739	-6.28735	-3.46393	-0.826014	-0.871665	0.358304	0.705473	0.988169	0.953532	-2.27527	-2.27055	1.24732	0.0591877	-0.0873022	0.261394
TNFSF9	1.51176	2.41617	0.397012	-0.772447	2.42736	2.03208	-0.490967	0.878386	-0.501106	-0.105509	0.926312	0.812809	0.198618	0.240081	-0.333483	-0.518771	2.84268	2.59148	1.48275	0.419408
UCN	5.75436	5.61657	-4.31905	-4.40967	-0.00607684	-0.209487	-2.17391	-1.75572	-0.27417	-0.088016	-0.224104	-0.185805	-1.43227	-1.79482	0.601823	1.30481	-2.03918	-2.04817	2.09475	1.54371
UCN2	0.162784	0.131994	0.992712	1.09463	0.341869	0.32992	-1.33824	-2.25036	-1.04741	-0.749669	1.0049	0.900702	0.43226	0.957103	0.41795	-0.04188	0.801331	-0.0701003	-0.808045	-0.226642
UCN3	3.90578	4.17507	-1.74497	-3.562	-2.04224	-0.991974	-0.0442777	4.20095	-1.7666	-1.90687	1.46212	1.65203	0.733467	0.44377	-1.07075	-0.681056	0.66648	1.6363	-0.703647	-2.21119
Untreated	-0.00845046	0.192955	-0.685295	-0.908518	0.0691465	-0.761609	0.743624	2.49703	-0.905772	-0.876401	0.497791	0.626061	-0.738904	-1.18495	0.239516	0.665335	-0.692344	-0.771863	0.606874	0.635535
VEGF	-2.30067	-3.1256	2.08709	0.741773	1.40431	2.30822	-0.615366	0.238519	3.61211	2.74917	-3.22322	-3.31505	0.812797	0.315702	-1.29372	-0.470225	0.135478	-0.00637867	1.16763	0.457205
VEGFB	0.474137	0.639298	-0.174724	-1.03798	0.871178	0.0782489	-1.47003	0.263127	-1.15071	-1.13192	1.18505	1.50288	-2.61396	-2.48913	2.03301	1.7914	-1.15972	-1.45754	-0.0161198	0.290771
VEGFC	0.0605716	-0.513351	-1.74818	-1.39671	-1.29962	-0.836994	0.0700679	-0.318359	-0.728954	-0.391444	1.15593	0.766197	-1.09733	-1.0542	0.612137	0.820994	-0.0270126	0.755979	2.1924	2.03186
VIP	-0.831165	-0.744161	-0.0299407	-0.922231	2.39034	2.13799	-1.22478	-3.78439	-0.938134	-1.04443	0.192296	0.420283	-1.12987	-1.35372	0.950489	1.05117	-1.1908	-2.37342	0.665601	1.12832
WNT1	-1.36351	-0.663485	0.372107	-0.300444	-2.13333	-2.69016	-3.02597	-2.59134	-1.54989	-1.57495	0.935774	1.46551	-2.00984	-2.18412	1.59594	1.43137	0.474408	-0.321626	1.48664	2.02918
WNT11	2.69635	2.83711	-3.11805	-3.07266	-0.311199	0.741903	-1.81549	-3.56896	-1.32239	-1.63837	1.29683	1.61559	1.07855	0.947885	-0.467655	-0.548175	-2.02555	-1.2211	2.31966	-0.115283
WNT3A	1.50846	-0.164043	-1.00928	-0.675528	-1.2777	-1.11213	-0.427549	-0.152964	3.21442	2.292	-2.74457	-2.62249	0.357455	0.756388	-0.298766	-0.9036	-2.29556	-2.65534	2.16529	0.983949
WNT4	-0.564353	-0.915965	1.4469	1.85051	0.531794	0.945756	-1.49384	-2.4326	2.09225	1.6125	-2.056	-1.81307	-0.126906	-0.231714	-1.0508	-0.966765	-0.386354	-0.449923	0.225399	0.58879
WNT5A	4.00133	3.89571	-3.68464	-3.76534	-1.6023	-1.21689	-0.810664	-1.05611	1.79919	1.01232	-2.27733	-1.89145	-1.17942	-1.01576	0.0453981	0.0121093	-1.51936	-0.353349	1.17248	-0.399434
WNT5B	1.97532	1.97327	-4.32155	-3.93616	-0.345857	-0.395315	2.77879	3.29892	2.26785	1.65798	-2.2339	-2.26413	0.121824	0.292672	-0.703586	-0.974244	1.27026	0.549859	0.388601	0.0958639
WNT7A	-0.0904634	0.162921	-0.394098	-0.942755	-0.349161	-0.0795688	0.333361	1.46612	2.50894	1.91134	-1.84203	-1.9254	0.581819	1.00385	-0.362698	-0.797025	0.230641	0.0362975	-0.107362	0.287472
WNT9B	1.5438	1.64324	-1.5249	-2.19016	-0.0500395	-0.273508	-0.446462	1.28524	-1.54995	-1.37494	1.26553	1.26791	-0.270799	0.247073	-0.276359	-0.687144	0.919109	0.692452	-1.00524	-1.21722
Xenin-8	-0.0453311	0.0245302	0.660631	-0.0515485	0.597141	0.114015	-1.55296	0.275806	3.49394	2.67988	-3.18433	-3.41276	0.014103	0.374049	0.467816	0.0802542	-0.966731	-0.290577	0.188891	-0.431844
