# Supplementary material for: A live-cell, high-content imaging survey of 206 endogenous factors across five stress conditions reveals context-dependent survival effects in mouse primary beta cells
Source: Diabetologia. 2015 Mar 14;58(6):1239–49. doi: 10.1007/s00125-015-3552-5 (PMC4415993; doi:10.1007/s00125-015-3552-5)
Supplement: Supplementary file 19 — (XLSX 324 kb) [file 125_2015_3552_MOESM19_ESM.xlsx]

## Sheet: day one cell death
factor	5G serum depleted only: 10nM of factor (cell count)	5G with cytokine cocktail: 10nM of factor (cell count)	5G with thapsigargin: 10nM of factor (cell count)	5G with palmitate: 10nM of factor (cell count)	20G serum depleted only: 10nM of factor (cell count)	5G serum depleted only: 100pM of factor (cell count)	5G with cytokine cocktail: 100pM of factor (cell count)	5G with thapsigargin: 100pM of factor (cell count)	5G with palmitate: 100pM of factor (cell count)	20G serum depleted only: 100pM of factor (cell count)	5G serum depleted only: 10nM of factor (PI+)	5G with cytokine cocktail: 10nM of factor (PI+)	5G with thapsigargin: 10nM of factor (PI+)	5G with palmitate: 10nM of factor (PI+)	20G serum depleted only: 10nM of factor (PI+)	5G serum depleted only: 100pM of factor (PI+)	5G with cytokine cocktail: 100pM of factor (PI+)	5G with thapsigargin: 100pM of factor (PI+)	5G with palmitate: 100pM of factor (PI+)	20G serum depleted only: 100pM of factor (PI+)
alpha-MSH	-0.760339	-0.091948	-0.642438	0.825679	0.137197	1.03617	0.119897	-0.453863	-0.88161	-0.315355	2.80155	-0.0908496	0.270829	3.54705	0.771696	1.84311	-2.07374	0.24596	-3.44218	-2.93592
gamma-MSH	-0.0650989	0.482518	-0.39265	0.62341	-0.341698	0.794142	-0.573369	2.96493	0.415368	0.671012	-2.79325	1.03193	0.00432378	2.14823	0.321452	2.60034	-0.0657066	2.54386	-2.42281	1.67631
beta-MSH	-1.14956	0.504385	-0.620975	-0.440648	0.105367	1.35804	0.337996	-1.33406	-1.25706	-2.09376	0.982576	0.129211	0.324511	2.55892	2.22578	0.872188	-0.015797	-1.17485	2.20772	-0.698978
10% FBS	-1.58415	-6.36536	-2.83601	-7.07919	-4.15338	-4.11557	0.149077	-5.18042	-3.25885	-2.65498	-21.8436	-5.82745	-8.04837	-14.6153	-2.35642	-14.0668	1.13422	-5.86864	-8.57401	-5.49918
10% FBS	-6.45844	-3.03255	0.528172	-5.11981	-4.83281	-6.52026	-3.84558	-3.92133	-5.17271	-2.9567	-18.8438	-8.19609	-6.4581	-17.4561	-1.78808	-12.8353	-9.60772	-4.82067	-13.5013	-0.810127
10% FBS	-5.49047	-4.24854	-5.1112	-7.93723	-3.68197	-3.57675	-4.88072	-3.88692	-6.09937	-3.95025	-19.3278	-7.51176	-10.0579	-19.7975	-2.74451	-16.6372	-8.39148	-8.90256	-13.7605	-5.90006
10% FBS	-3.94013	-2.81266	-3.56546	-4.60043	-6.28087	-4.20945	-5.45544	-1.53026	-9.44569	-3.29327	-14.7998	-9.74345	-9.48743	-22.0915	-3.02363	-11.6747	-10.3567	-3.48824	-17.7326	-4.44108
10% FBS	-5.7014	-3.9801	-5.93902	-5.28413	-3.23924	-6.28324	-7.73751	-1.62887	-4.78884	-3.81123	-19.5962	-7.50919	-7.98802	-19.0018	-6.11097	-8.98422	-10.9907	-8.05905	-11.83	-4.59112
10% FBS	-3.69515	-4.38547	-2.80398	-5.01075	-5.71318	-3.16865	-4.18821	-2.36272	-6.407	-4.98198	-19.6513	-8.52476	-10.7624	-18.4684	-2.92365	-9.40118	-11.4276	-3.4468	-13.2166	-4.28028
Acrp30	-1.28007	0.26067	1.21061	0.00251606	0.101384	0.794142	-0.323162	-0.807574	-0.0425695	-0.523256	-0.159921	1.41494	3.08537	-0.599049	1.27462	-0.81261	-0.517603	0.811068	-1.98982	1.1046
ACTH	-0.859795	-0.663117	-0.803395	0.256226	-0.489822	-0.107961	0.247138	0.311918	-0.085548	-0.519086	0.316086	-2.64138	-0.604095	0.833945	-0.855554	-0.238355	-0.643206	-1.0761	-0.243512	-0.951755
ADIPOQ	0.151993	0.962695	-0.0982052	1.62287	-0.0865828	-0.728123	-0.676622	-0.52115	-0.435794	-0.673878	0.428503	0.149977	-0.883793	2.39077	2.17065	-1.12477	-0.914831	1.77838	-1.34152	-0.657805
ADM	0.509425	1.34187	-0.6912	1.42793	0.77345	-0.107961	-1.12079	-0.70377	1.34575	-0.534129	2.58477	-1.75351	0.397906	1.91866	-0.386854	-0.681578	-2.1845	-2.54699	-2.54618	-1.90784
AGT	-1.03366	-0.249068	0.440392	-0.493155	-0.975332	0.612893	0.149077	-0.523003	-0.358994	-1.8681	2.02387	-3.04068	1.2334	2.16401	-0.61875	-0.0357901	-2.53959	1.90325	-1.50628	-2.2067
ANG1	-0.590933	0.245022	-0.0624966	1.63698	-0.238551	-0.107961	0.119897	-0.0999374	-0.0425695	-0.387297	1.42302	0.0220038	-0.059773	0.552461	0.26554	2.63982	-0.285106	0.736729	-0.572576	0.245388
ANGPT2	-0.800909	0.793137	0.567593	0.622361	-0.268402	-0.0419485	0.400263	-1.18677	-0.146148	-1.00461	-0.398154	1.34517	1.20726	1.51111	1.13023	1.21198	1.16984	0.0404114	0.26113	-0.645891
ANGPT4	-0.525313	-0.0946297	-0.370278	0.270395	-0.034212	0.148009	-1.20572	-1.13607	2.03883	0.440364	1.13242	-2.4554	-0.666435	2.26958	-0.469396	0.349004	-2.97116	-2.62806	-3.07483	-4.0359
ANGPTL3	-0.221322	0.762679	0.165251	-0.220044	-0.360442	0.794142	0.149077	-0.38478	0.0655139	0.0751056	0.166125	-1.44295	-0.00515256	0.394409	-0.650396	-0.634378	-1.2529	-1.28954	-2.50715	-3.75735
ANGPTL4	-1.02806	0.724417	0.243863	-0.726264	0.074034	-0.136024	-0.229138	-0.65218	-0.704676	-0.575699	0.131538	-1.10875	1.38573	1.7719	-0.788299	1.26237	-0.882763	-1.22949	-0.240148	-0.998914
AVP	0.335688	0.256595	-1.23368	0.122845	0.170384	0.738028	0.186519	1.59428	0.918452	-0.580333	1.5514	-2.56038	-1.26666	2.40209	-0.720211	-2.15388	0.484338	1.86913	0.303844	0.510454
BDNF	-0.389261	-0.627499	-0.358703	1.41484	0.837959	1.38697	-0.62796	2.87547	0.235763	-0.0783442	3.43184	0.0385453	-0.412175	1.39104	1.55305	0.038182	-0.242772	2.25734	0.432249	-2.57825
beta-endorphin	-0.13411	0.261739	0.908503	0.723129	-0.000610537	1.01279	0.647015	-1.03235	1.48682	1.23657	1.05193	-0.736041	2.50897	1.46405	0.105574	-1.90016	-0.810521	-0.0967137	1.32202	0.353914
BMP1	-0.363684	0.655721	-0.79226	0.492392	-0.37811	0.590892	-1.20989	-0.488488	-0.279765	-1.0752	1.8853	-0.138523	-0.641382	0.760261	-1.02705	-0.238714	-1.95895	-2.17246	-2.34484	-1.49317
BMP10	-0.85048	0.300223	0.290293	-0.0648691	-2.73771	0.565247	0.493284	0.958125	-0.0425695	0.283723	-1.45725	-0.809474	-0.0797731	-0.153542	0.468444	0.20463	-2.53946	1.79516	-0.668259	-2.43437
BMP15	-0.292463	-0.622158	-1.33988	0.449993	0.334583	1.15154	-0.465216	2.01063	-0.0389605	-0.0270112	1.07053	-1.5365	-3.18297	1.15954	-1.1298	-0.669212	-2.74347	2.12267	-0.364554	-3.32355
BMP2	-0.261296	-0.140004	-0.174895	0.212021	-0.0284279	1.85832	0.119897	-0.538671	-0.156121	0.545092	1.48408	0.457586	-0.659797	2.02002	1.18631	0.0233645	2.0791	0.157759	-2.30057	-1.14302
BMP4	-0.760204	0.390902	0.571673	0.433805	-0.528246	0.186182	0.119897	-0.705476	-0.0425695	0.648116	-2.12998	1.44096	0.954212	1.17481	1.16474	1.62536	0.52749	-1.43734	2.30436	0.106823
BMP5	-0.323448	0.553839	-1.12633	0.137744	0.736357	0.201593	1.03384	-0.843744	0.00821965	-0.443721	-0.8506	-0.919148	-1.33449	1.70192	0.505884	-0.155866	-1.62537	-2.54275	-2.24157	-0.891572
BMP6	-0.719854	-0.0204974	-1.81685	0.819496	0.344354	-0.0299646	-1.0369	1.70593	-0.615691	-0.321854	1.80049	1.90616	-0.219572	3.6279	0.764675	1.42762	0.855134	1.8595	0.817597	0.380776
BMP7	-0.122295	0.58497	-1.40462	0.775673	0.054698	-0.125014	1.26674	-0.606063	-0.460224	-0.323697	0.300544	-0.812114	-0.776502	2.45596	2.20806	-0.090621	-2.53171	0.749792	1.57659	-2.98161
Bradykinin	0.0689105	-0.946573	-0.97564	0.72688	0.114392	-0.420165	0.149077	-1.68596	-1.54282	-0.0664832	-0.705285	0.501411	-0.170845	-0.0177343	-0.40062	-1.1759	-2.21668	-3.09311	-2.48758	-1.49978
BTC	-0.465681	-0.00364094	-0.949324	0.386935	0.807254	0.171229	-1.30155	-0.567189	-0.0197552	0.101644	-0.656788	-0.428887	-1.45216	-0.159888	-0.153018	-1.52822	-0.910808	0.993917	-0.629299	-0.495144
CALCA	-1.28907	1.22282	-0.164851	-0.130647	-0.322576	0.794142	0.181737	-0.220562	-0.378845	-2.35528	3.54492	0.152151	0.0031205	2.296	0.315794	3.2034	-1.33405	1.58426	-1.60037	-0.787307
CARTPT	-0.645725	0.237708	-0.89104	0.301122	-0.711665	-0.815906	0.294903	-1.43545	2.17243	-0.420567	-0.410782	0.826518	0.317816	2.82946	1.46585	-0.840263	0.947614	-0.865801	0.384913	1.0542
Catestatin	0.105599	0.183926	-0.119407	-0.307183	0.765784	0.427106	-0.119094	1.28765	0.481414	-0.381093	-1.01259	0.369498	0.614665	0.987463	0.63587	-0.0925542	-2.24203	-1.04356	-2.03738	-4.45975
CCK	-0.801736	-0.573362	-1.01574	-0.209934	-0.380427	-1.024	-0.672771	1.90598	-0.973787	-0.865529	0.927245	-0.139588	0.0560554	1.66453	-1.14148	-0.333678	-1.86646	2.06003	1.95359	0.252562
CCL11	-0.267387	0.26177	-0.851716	-0.264371	0.719437	0.49579	0.379994	0.996524	0.113674	-0.45146	1.50275	-0.225647	-0.260058	0.359233	2.40972	0.790498	0.808742	1.13041	-0.286225	-0.54154
CCL16	-0.199171	0.353877	-0.00600269	0.652112	0.640321	0.794142	-0.288473	0.606959	0.157517	-0.520841	0.898479	-0.00552968	-0.743068	1.64763	0.934187	0.0864987	-2.09834	1.19887	-1.19195	0.419999
CCL17	-0.907056	0.961625	-0.00833637	0.761067	0.263681	0.830723	0.787401	-1.2396	0.682148	0.217175	0.398357	0.0342444	1.08509	1.49904	1.0927	-1.21902	-0.649015	-1.50453	0.628721	-0.453715
CCL19	0.379439	0.74943	0.330318	0.489535	0.275409	-0.373489	-0.348259	-0.295087	-0.0425695	-0.271439	0.999407	-1.499	-0.121978	1.25349	0.382072	-0.446355	-0.281486	-1.86703	0.916273	-2.13493
CCL2	-0.217061	1.39149	-0.781991	1.49278	-0.290698	0.640497	-0.546281	-1.47312	-0.000702959	-0.431701	1.65315	0.247219	1.21968	2.0349	1.01946	1.08614	0.730242	-3.97722	0.964251	0.375685
CCL20	-0.307663	0.366808	-0.288424	1.00875	0.405515	0.854184	0.141236	-0.782219	1.15901	-0.377903	0.876782	0.673857	-0.656519	1.13981	-0.406265	1.74577	-1.91617	-1.70126	0.880467	0.220086
CCL25	-0.631962	0.775392	-0.384952	0.114681	1.0897	1.58873	-0.0745889	-0.220562	-0.0425695	-0.718757	0.269431	-0.202194	0.198944	0.331296	0.627616	0.581176	0.926218	-1.78742	0.892826	-1.15395
CCL26	0.116005	1.049	0.15546	0.758997	0.675363	0.830723	-0.85045	-0.883349	0.406289	1.21941	0.900241	2.35766	0.500116	0.245845	-0.369261	1.33442	-0.834736	-2.91361	0.601877	-2.13767
CCL27	-0.296939	-0.0906887	2.0035	0.532416	0.182661	-0.000340578	-0.229356	-0.526415	0.661623	-0.621424	1.2414	-0.192109	1.22439	0.46783	0.441408	-0.699016	-0.798161	-1.09704	0.838847	-3.5571
CCL4	0.595397	0.131435	-0.643393	1.60433	1.85539	0.0556592	0.17058	1.53999	0.210879	-0.315355	1.51356	-1.36244	-1.42479	0.502763	0.934585	-2.36335	0.0046988	1.82315	-2.41446	-0.462845
CCL5	-0.227374	0.53917	-0.805662	1.37779	1.06647	1.13378	0.398952	1.01423	0.538347	-1.28032	1.62052	-1.65742	-1.45805	1.44521	-0.722986	-3.88105	-0.988116	1.27469	-1.51393	-3.64819
CCL7	-1.07254	3.44164	0.395601	0.285016	0.104962	-0.0852582	-0.851151	-1.0937	-0.50261	-0.470536	3.73082	0.804873	0.867496	2.32831	1.83404	2.30641	1.25692	1.23766	-0.462073	-1.07013
CD55	-0.406315	0.0323241	-0.413586	0.217299	0.0327735	0.0350183	0.23068	-1.33247	1.13979	-1.9772	-1.23801	-0.29815	-0.203455	0.846254	0.213936	-1.56631	-1.23262	-2.61744	1.01425	-1.45964
CFC1	-0.671686	0.745847	-0.381388	0.607236	0.546561	1.74574	-0.16228	-2.297	0.177506	0.162277	0.280505	0.466591	0.843746	1.52383	2.46411	-0.471148	-1.35716	-2.32894	-1.71312	-0.395345
Chromogranin A (324-337)	0.492323	0.752659	-0.0718979	0.567957	-0.288212	0.794142	0.155544	1.89473	0.0368098	0.0965205	0.478705	-2.22724	0.0388565	5.17404	0.596206	-1.27252	-1.66296	1.77906	-1.06818	-2.49443
CRH	-0.854998	-0.619468	-0.490516	1.11712	0.119681	0.709732	-1.44953	-0.194089	-0.0586409	-0.315355	1.9044	-2.15343	0.623494	2.23949	-1.20774	0.284653	-0.656085	0.268195	-4.87483	-2.7614
CSF1	0.431394	1.17068	0.608632	0.757917	1.326	-0.125154	0.867627	-1.50948	0.0848313	-1.18238	-0.199438	0.348053	0.353433	-0.00241646	-0.95357	0.299183	-1.81017	-3.09761	0.41013	-0.570941
CSF2	-0.264846	0.505938	-0.528	0.927401	-0.27809	1.72226	-0.539962	3.96667	0.614122	-1.30813	0.00655552	-1.70174	-1.05216	0.890285	1.34471	-1.19296	-2.45896	1.69748	-0.752882	-1.15879
CSH1	-0.404287	0.514313	-0.490724	0.874068	-0.519796	-0.106787	-0.332731	2.22272	-0.899222	0.0241971	-0.7243	0.618309	-1.09413	1.18759	0.57063	1.08433	0.052453	1.44459	0.188023	-0.527323
CX3CL1	-1.4076	0.8236	0.355281	-0.0501891	0.665593	0.0506963	0.0941171	-1.05314	0.84901	0.0635377	0.548377	0.261791	0.614269	1.24648	-2.05061	-1.10524	-2.77901	-2.77833	0.370597	-2.10662
CXCL1	-0.309856	0.606934	-0.831377	0.771358	0.382737	0.480762	-0.531405	-1.60628	-0.646204	-0.955088	0.289287	0.290104	1.39332	1.58251	0.230404	2.37713	0.0149091	0.0966287	1.89319	0.157908
CXCL10	-0.462707	0.717101	-0.372413	0.764824	-0.467287	-0.265464	-0.250065	-0.671863	1.93788	0.154614	0.599546	-0.469359	1.12942	1.09754	-0.9155	0.872507	-1.27543	-2.73494	0.527468	-2.60933
CXCL11	0.538311	0.325648	0.46508	1.5766	0.108198	-0.368162	-1.02007	-1.3909	-0.022362	-0.318588	-0.748208	-1.96879	-1.12815	0.575806	-0.667418	-1.56401	0.518509	-3.60571	1.68763	-1.73272
CXCL12	0.481104	1.11038	-0.712171	1.89575	1.1837	0.17697	-0.106769	-0.928689	5.73239	0.151638	-1.06517	2.06842	0.147327	0.595783	-1.72709	-1.46738	-0.744293	-1.46983	1.71346	-4.12929
CXCL13	-0.14569	-0.558732	-0.523785	0.798806	-0.359883	-0.644936	-0.485869	-2.25689	-0.893879	0.0170456	-1.15583	0.570641	1.30803	3.22278	0.698412	2.70889	1.87393	-2.31039	2.49185	0.317488
CXCL14	-0.466886	0.841341	1.5175	0.310618	-0.108524	-0.235816	1.00297	-1.42058	-0.0425695	-0.220601	-1.43988	0.0674997	0.824694	-0.295811	-1.2531	1.37709	-1.25845	-2.45252	1.15252	-0.805425
CXCL16	-0.46539	1.29687	0.200802	0.493908	0.706826	0.794142	0.81028	1.10089	-0.0425695	-1.18238	1.97044	-0.539948	-0.356843	1.41094	0.763221	0.905103	-0.615137	1.04172	-0.53593	-2.03192
CXCL2	0.0228247	0.25851	-0.996184	0.61903	1.59427	1.25897	0.0772067	0.64915	0.488377	-0.724858	2.78903	1.05108	1.24425	0.510656	-1.30704	-0.240125	-0.719433	-0.447492	-2.97783	-4.03709
CXCL3	-0.36763	0.381713	-0.0572255	0.261185	1.24612	1.39953	0.44899	-1.30631	0.62183	-0.398889	-0.336542	-0.0250462	0.554869	2.57591	0.879607	-0.0914602	2.30012	-1.35041	0.46762	1.48262
CXCL6	-0.0487804	1.19671	-1.18259	1.37121	-0.0761756	-0.16677	-0.883467	-0.220562	0.564392	-0.358672	0.0826016	1.00754	2.72048	2.78959	-0.863336	2.07083	0.184577	-0.0859324	2.1233	0.936349
DLL1	-1.12795	0.911825	0.554588	0.0557679	-0.102155	0.596874	1.98818	-0.891755	0.377556	-1.61302	1.26742	2.11111	0.312515	1.80374	1.45126	0.706272	1.14005	-0.530092	0.353892	-0.790925
Dopamine	-0.308433	0.260974	-0.787523	0.495126	-0.201165	0.589799	0.149077	-2.24059	0.0398546	0.80235	-1.2224	-0.088001	0.627573	3.25835	1.49046	-0.210141	-1.3052	-1.56434	0.814281	-1.06891
DynorphinA	-0.584681	0.322368	-0.757274	0.332241	-0.607812	0.428051	0.309622	-0.717471	0.314558	-0.512187	-0.964816	2.72179	-0.148904	1.65715	0.246112	1.43116	-0.700381	1.46831	-1.07304	-0.583178
DynorphinB	0.350473	0.60478	-0.459515	-0.221044	-0.407307	1.66779	-0.210295	0.241655	1.58134	-0.315355	0.0380169	0.0141609	-0.0884863	1.90199	0.17976	-3.4865	-2.92651	1.01266	-1.33099	-0.652335
EDN3	-0.259941	0.803235	-0.0656441	-0.052764	-0.36571	0.224611	-0.349858	0.764481	1.05217	-0.360231	2.13873	-1.93085	-0.343933	1.23446	-0.834048	-1.48394	-3.33961	1.51987	-1.72747	-1.66279
EFNA1	0.224812	1.10811	0.101026	-0.358962	0.303795	0.67229	-0.349525	-1.54057	-0.241511	-0.415429	-1.8474	-1.79914	0.774465	0.376173	0.341299	-0.471466	-2.20923	-1.20763	-2.21197	-2.15576
EFNA4	0.274734	-0.40689	0.966733	-0.250621	0.395111	-0.107961	0.609679	-0.763922	0.0673443	-0.332082	-1.06781	-3.21605	-0.0607863	-0.0933165	0.276209	-1.8375	-0.566188	-0.911497	-0.494382	-5.01276
EFNA5	-0.107946	1.19969	0.515533	-0.206917	-0.0488191	1.39185	-0.890373	-0.524226	-0.0103313	-0.113325	1.70726	-2.16428	1.1735	1.32548	0.607849	-0.54806	-1.54001	-3.07044	-2.39706	-3.99037
EFNB1	0.358431	0.058064	-0.977085	-0.255967	-0.0724485	0.382562	0.112836	-0.220562	-1.74702	-0.756664	-1.0951	-1.23979	0.0712018	-0.290037	0.897714	0.295392	-1.38067	-0.93143	-0.974866	-2.37076
EFNB2	-1.41531	0.465741	-0.935402	-0.496839	0.580081	0.938593	0.933555	2.06429	-0.215131	-1.16566	-2.54267	-1.02622	-0.290509	0.206482	0.864037	-1.25064	-0.769158	1.21184	0.517087	-0.598912
EFNB3	-0.310722	0.349328	-0.728313	0.112858	0.535564	-0.425457	0.186664	-1.1195	0.793206	-0.217296	0.515959	-1.46695	0.120058	2.22899	2.59376	1.46065	-1.08976	-0.237449	-0.186657	-1.8964
EGF	0.0741705	0.812577	-0.585794	1.14227	0.740504	2.23138	1.0543	1.1923	2.52743	0.283723	0.373385	0.801482	-0.96144	0.790378	2.14767	-0.365684	-0.685399	1.68753	0.394227	-1.49429
estrogen	-0.240643	0.0752852	-1.78886	0.0698011	0.781683	0.630418	0.031818	-0.169211	0.791974	-0.315355	-1.31141	-0.296114	0.312135	-0.061101	0.16487	0.175603	-3.7135	0.233575	0.488359	5.19235
FGF1	1.30917	0.821489	-0.313473	0.495181	0.670939	1.18227	-0.283303	0.85184	0.935448	-0.775133	-0.285267	-1.00211	-2.48862	0.865404	-0.865719	-2.14107	-1.42948	1.53884	-2.43463	-2.44659
FGF12	-0.231813	0.383406	-0.227534	0.879195	0.538427	-0.132365	-0.54525	-1.35326	0.189811	-0.480033	0.973338	-2.45409	-0.800645	1.3181	-1.01149	-1.11719	-0.095861	-1.65584	-0.229583	-0.39381
FGF17	-0.0897341	0.109835	-0.266207	-0.0548618	-0.33389	1.01834	0.706873	-1.14003	-0.296522	-0.118748	2.44759	-2.3966	-1.07125	-4.86128	0.530941	-0.159088	-1.29923	0.191679	-2.94296	-2.32356
FGF18	0.502437	0.155956	0.974032	0.0943182	0.725069	0.148238	-0.0755206	0.0487147	-0.471414	-0.315355	1.11921	-0.171349	-0.00309724	-0.121859	-0.682042	0.248482	-1.95901	-0.0159923	-2.67816	0.0195817
FGF2	0.83615	0.338211	0.14553	0.245028	0.9802	0.61326	-1.22477	0.408759	-0.14003	-0.181651	-0.178523	-1.24106	-0.882219	0.0440012	-0.0126462	1.39186	-0.246895	0.272759	-4.07315	-1.5987
FGF21	1.40186	0.328467	-0.639351	1.24956	1.48541	1.70539	0.486265	-0.283116	-0.121044	-0.322627	0.687017	-0.955072	-1.23889	2.24778	0.671248	-1.10519	-2.82789	-0.494925	-3.07906	-4.27803
FGF23	-0.346448	0.624604	0.0573736	1.1779	0.439824	-1.45951	-0.550139	-0.803865	-0.0425695	-0.117652	1.77269	1.51604	1.4662	2.25484	2.43472	1.07731	0.895668	-3.60016	2.78711	-1.87652
FGF3	-0.775011	-0.164962	-0.849048	0.991166	-0.147513	0.487884	0.189351	-0.978627	-0.0425695	1.08281	0.526474	-1.24687	-0.352975	-0.0923269	-0.655129	0.858427	-0.874626	-1.72714	-2.42702	-1.80633
FGF5	0.128956	0.79273	0.136049	0.0468622	0.716753	0.597678	0.795478	-0.402004	1.27173	0.182413	0.580149	-0.851883	-1.50039	1.62927	-0.0834493	0.698911	-0.85667	-1.83885	3.31595	-0.26615
FGF7	0.93204	0.598861	-0.338083	1.25437	1.74143	0.456771	0.119897	-0.220562	-0.0425695	0.351895	2.4782	1.18406	0.0277212	-0.382632	-0.532208	1.63417	0.49596	-0.991948	2.38497	0.00199575
FGF9	-0.0255463	0.134749	-0.886476	1.8975	1.69312	-0.149802	0.427036	-1.58177	0.119159	-0.380253	-0.733493	1.64278	-0.41214	2.15889	0.611184	0.117002	-0.506606	-3.38924	3.33476	-3.11088
FLT3LG	-0.595474	-0.064466	0.31068	0.248728	0.203209	1.16313	0.149077	-0.220562	-0.0425695	-1.22336	-0.369111	-0.654072	1.09857	1.95504	-1.19887	-1.83366	-1.39588	-1.25267	-1.61364	-3.14295
FRZB	-0.380087	1.36848	0.0334356	0.692754	-1.46714	0.830723	0.252154	0.66165	-0.126538	-0.315355	1.24788	-0.567238	0.434328	1.24206	-0.968732	2.09313	1.21297	1.95613	-1.5353	0.0891928
GAL	-1.25758	-0.441903	0.034323	-0.622168	-0.0983406	-0.0146409	-1.24069	-0.671446	0.36223	-0.998842	-0.726254	0.393966	1.4393	1.33173	0.684039	0.719663	-2.40958	-1.19328	0.658365	-1.56248
GAST	-0.215049	0.206195	-0.411421	1.76044	0.666029	0.261889	0.189394	0.116768	0.927154	-0.352722	-1.50002	-1.01358	0.0297033	2.30741	0.11145	-0.406278	-0.616644	-0.536691	0.861201	-1.7946
GCG	-0.713182	0.173419	0.343894	-0.271583	0.63021	0.0491004	-0.50977	-0.141893	2.11111	-0.289988	-0.560414	-1.93626	0.110281	1.7592	1.56917	0.330847	-1.2036	-0.643531	1.15877	-2.65691
GDF11	-0.419517	0.257375	0.0288588	1.00359	-0.331641	1.49355	-0.141842	-0.639837	0.612	-1.10973	1.35125	-0.750935	-0.81652	0.30617	1.69738	1.69738	-2.40121	0.950276	0.596252	-3.29795
GDF15	0.298726	0.501925	-0.721816	0.916509	1.74171	1.1795	-1.95144	0.501324	0.727768	0.283723	1.17979	-0.0583291	-2.22912	1.82979	-1.03332	-0.582762	-2.83879	0.830647	-1.41932	-3.22651
GDNF	-0.761019	0.730981	-0.892915	-0.15822	-0.72873	0.703783	0.395678	-0.119209	-0.00675357	1.33405	4.29489	1.69066	0.566732	-0.779418	0.343909	2.30641	1.89803	-0.568845	-1.62684	0.1648
GHRL	-0.589459	-0.896806	0.194044	0.512236	0.351714	0.427523	0.175632	-0.203703	-0.382458	0.422656	-1.26469	-1.22438	0.587303	1.76823	0.691643	-0.420118	-0.360677	-0.297871	-0.59625	-1.86881
GIP	0.46058	0.454654	0.104175	-0.829163	0.833306	0.813394	-0.201818	-0.447799	1.1303	-0.315355	-1.29347	-1.19649	-0.118738	-3.37701	0.291585	-0.895132	-2.56182	0.0120878	-1.06908	-2.72815
GLP1	0.0977133	0.844137	0.70671	1.63877	-0.0979672	-0.107961	0.0322905	0.740983	0.684229	-1.36152	2.78305	0.157326	-2.03242	2.40282	0.491484	-1.80499	-2.52679	-1.00959	0.547519	-0.436142
GLP2	0.117618	0.548503	-0.381269	0.312381	-0.219455	-0.107961	0.671694	2.08881	0.227528	-0.282832	1.17238	-0.878581	-0.448867	0.729599	-0.0788047	-0.844038	-1.76654	1.9582	-0.161263	-1.17547
GRN	-0.106405	-0.496844	-0.071462	0.0265207	0.00444899	-0.107961	-0.850243	-0.515327	0.617684	-1.30452	-0.764936	1.05611	1.08037	1.01592	0.347867	0.640955	0.627899	-0.825761	0.0785462	1.70579
GRP	-0.322248	-0.235739	-0.375223	0.384575	-0.113427	-0.263098	1.36428	-0.748334	0.0405276	-0.438939	0.920225	-1.49922	-2.25994	0.394659	-0.068762	-0.0746687	-3.64937	-2.98239	-1.13385	-2.36539
HBEGF	-0.69113	0.32554	0.838434	0.20481	0.675368	0.794142	-0.872002	-1.14685	1.04586	-0.443239	0.858303	-0.279487	1.20745	1.35439	-0.930525	-0.138743	0.56005	-2.86243	-2.09435	-1.0122
HGF	-0.706992	0.426184	-0.2866	1.31554	0.9586	1.8701	2.30304	-0.527379	-2.46669	0.477434	1.27169	-2.15559	0.541466	2.23724	0.476702	-4.00732	-1.27195	-2.19067	-6.07293	-3.51116
IAPP	-0.159999	0.744313	-0.878513	0.82173	0.14369	0.348703	-0.432467	0.195943	-0.0425695	-0.827022	-2.11986	0.150177	0.776427	0.455399	1.7954	0.738796	-2.2141	-0.0170899	0.253176	-1.49146
IFNG	-0.586747	0.71971	-0.324522	0.570792	0.302903	0.83539	-0.858031	-0.672968	0.512716	0.00605592	0.163896	1.20199	1.39877	0.399344	1.11018	2.00938	1.50471	-2.18002	0.989597	-1.87112
IGF1	-0.415401	-0.0701606	0.0590663	0.260093	-0.252395	0.26806	0.149077	-0.345744	-1.01912	-0.4286	1.386	-2.54625	0.438837	-0.143446	-1.33304	1.21084	-2.60869	-1.99558	-0.0925106	-3.63628
IGF1	-0.732489	1.34794	0.569082	0.596625	2.11877	0.540954	-1.28904	-1.3909	1.63874	0.338964	-0.213162	-0.673811	-0.232991	0.150246	0.468449	-0.720522	-1.90474	-3.01756	0.986397	-1.90986
IGF1	0.172587	0.412139	-0.158431	0.261367	-0.403711	2.22449	0.23808	0.473842	0.0863222	0.420876	0.0009541	-2.15402	-0.471643	-0.231448	-0.569106	0.652703	0.169493	-0.567951	1.56571	-2.91889
IGF1	-0.221012	0.176839	-0.253155	-1.08831	0.419733	0.492815	0.149077	0.205087	0.286563	-0.373339	-1.45213	-1.26061	-0.189135	0.0889718	0.873372	1.49936	-1.52883	-1.17701	-1.3017	-3.18834
IGF2	-0.806097	-0.499271	0.406798	0.497883	1.02607	1.94296	-0.910143	-0.414677	0.458817	-0.377903	-1.84409	-0.021361	0.125308	-1.20121	0.231709	-0.735319	-1.32256	-3.24565	-1.2937	-3.29972
IHH	-1.0761	-0.0325293	-0.00932453	0.224478	-0.126993	-0.063942	1.01518	0.387184	1.02511	-1.2788	1.74227	0.490048	-0.0300031	1.45169	0.0883272	1.25257	2.34809	1.74357	0.267383	0.0897832
IL10	-0.442378	-1.36219	-1.37162	0.844845	1.03336	-0.0437006	-1.13233	0.62351	-0.0918096	-0.469122	1.79444	-0.29216	-1.564	2.60305	0.960133	0.099336	-1.35788	0.751327	-1.40802	-4.47375
IL11	0.718119	0.115672	-0.133505	0.78823	0.648666	-0.0300964	0.137416	-0.220562	-0.0425695	-0.787788	-0.40681	0.569831	0.159634	4.35028	0.589846	-0.73271	-0.88911	-3.42587	0.0538961	-2.42734
IL13	0.22423	0.667116	-0.45032	-0.133613	1.49268	2.44713	-0.0231054	-0.952903	-0.0425695	1.35537	1.31511	2.00213	0.904125	0.874682	1.51515	0.362388	0.497402	-2.53579	1.91477	1.79021
IL15	0.39306	-0.48483	0.126596	0.585817	0.809052	-0.590395	0.412783	-0.706253	1.44069	-0.0282475	1.14626	-1.61202	0.106203	0.508694	0.623199	-0.474126	-0.961922	-1.39251	2.50799	-0.465726
IL17	0.286962	1.08932	0.153267	1.06038	-0.160119	0.165523	0.794772	-0.563928	-0.0425695	0.220428	2.29912	-0.952825	-0.400661	1.77944	1.13473	1.32969	-2.72832	0.596381	-0.103748	-0.841885
IL18	-0.157394	0.491626	-0.229935	0.200871	-0.0588705	0.794142	0.334079	0.374302	-0.544454	0.75597	-1.09674	-1.78034	0.441679	0.637085	-0.182387	-0.18916	-2.31055	-0.801009	-1.41266	-2.87293
IL1alpha	0.66397	-0.172693	0.100886	1.24498	1.417	-0.755188	0.687214	-0.754784	-0.317148	-1.11855	-0.958412	-0.415226	-0.00672886	0.271145	-0.63814	-2.00533	-1.79932	-1.57512	-0.494289	-5.33057
IL1B	-0.853159	0.66467	0.365211	0.370538	1.20443	1.35004	-2.52422	-1.45518	2.1708	-2.72677	-1.86302	-1.66201	1.40489	2.97126	1.88094	-0.544498	0.275887	-2.21001	1.78167	1.33333
IL22	-1.42499	0.545567	-0.153776	-0.0388464	-0.402045	-0.248721	0.149077	-1.47823	-0.235285	-2.08141	2.84263	-0.736782	0.49559	0.742341	-0.356148	0.842042	-2.47039	-2.56368	0.0681549	-1.2155
IL25	-0.711659	1.2097	-0.24261	0.143138	-0.0197555	1.4924	0.0579156	0.181548	-0.0572635	1.47029	2.35187	0.158941	-0.522797	1.75898	0.743412	-1.26461	-0.641924	0.691575	-0.834777	-0.990033
IL27	0.0441951	0.772837	0.310107	1.64765	-1.46745	0.235665	0.277686	1.2228	0.392462	0.446044	1.7022	1.03783	0.071655	2.68248	-0.589237	-0.974755	-2.46936	1.19575	-1.13375	-3.54042
IL32	0.431966	0.0676331	-0.422749	0.805011	-0.753692	0.452962	1.26766	1.05127	0.15783	-1.30382	1.90293	-1.05612	2.84134	0.677511	0.852885	0.561829	-0.981142	1.43094	-1.34444	-2.29093
IL33	-1.39614	0.792354	-0.337076	1.07235	0.389167	-0.0446942	-0.708638	0.489392	0.00383348	-0.133312	3.33735	-0.213316	-0.723955	2.14094	0.8605	1.16245	0.52054	-1.31122	0.050981	-2.25997
IL4	0.291365	1.90504	-0.122001	0.788741	-0.0958304	1.05855	0.796504	-0.372665	2.59421	-0.677956	0.856232	1.29665	-0.0733427	0.63063	-1.55597	0.282017	-2.09062	-0.976272	0.986339	0.816102
IL6	-0.316033	0.566218	-0.195007	0.169784	-0.123246	0.794142	-0.996531	0.500677	0.166139	0.086793	0.301949	0.0946276	-0.838064	1.73158	-0.185853	0.60707	0.675227	-0.833659	1.78985	-2.23748
IL7	-1.00267	1.17228	-0.537238	2.43005	0.841939	0.347317	-0.0246699	-0.245932	3.65726	-0.402531	1.42049	-0.247456	0.149974	3.15237	-0.274247	-1.23777	-0.44738	-0.616382	0.554353	-2.59243
IL8	0.785766	0.0850092	0.131282	0.963496	-0.550644	-0.107961	0.373567	-0.0373218	-0.665758	-1.32718	1.54572	-1.09459	-0.841224	2.4266	-0.224149	0.533317	-1.46966	1.29144	-1.88341	-1.77375
INHA	-0.558158	-0.513683	-1.93758	-0.332951	-0.215276	0.0291903	-0.141123	-1.03703	0.476586	-1.33336	-0.586004	-1.04287	-0.639964	2.13509	0.997715	-1.11082	-3.80881	0.899318	1.3206	-0.342674
INHBA	-0.487102	0.595438	0.33257	0.37682	0.64197	-0.0804393	0.210226	-1.74227	1.02932	-0.394556	-1.67781	0.261721	2.02953	1.23014	-1.63477	0.888638	-0.87381	-1.80784	-0.496458	-0.174067
INS	-0.484813	0.657738	0.517669	-0.199822	0.217451	0.253665	-0.203839	-0.567735	-0.0425695	-0.417275	-0.682864	-0.133891	1.29555	-0.34063	0.43583	-1.4828	-0.1937	-1.54633	-0.658893	-2.00143
INS	-0.166976	0.62285	0.628615	0.300539	-0.406238	0.00586843	-0.490813	-0.719773	-0.140346	0.407671	-0.851009	-1.14349	-1.2098	-0.591583	0.87286	-0.42852	-2.92045	-1.18606	-1.44282	-0.600539
Ins	0.519996	-0.234122	1.58692	-0.181585	0.550804	-0.107961	-0.195507	-0.316121	1.44343	-0.638768	-1.50295	-1.40127	0.769482	0.362627	-0.413147	-1.86078	-3.07974	-1.0237	-0.54214	-1.96962
INS (Ins2)	-0.704414	0.57946	-0.248877	0.235368	0.942376	1.06812	0.974704	-1.01496	1.47323	0.177686	-0.116124	-0.984497	0.939692	1.21422	0.85889	-0.701203	0.345487	-0.552348	-0.359109	-1.17945
JAG2	-0.980384	0.183166	0.665937	0.360288	0.121298	0.164699	0.570101	1.26375	-0.0425695	-0.77673	-1.05682	1.96369	1.38652	1.65491	0.925277	1.81635	0.899209	1.54305	-1.69116	-1.44776
LEP	0.410864	0.209774	0.554097	-0.528326	1.54905	-0.0391266	0.143217	-1.81027	-0.0425695	0.112853	0.140111	-0.28714	0.309299	0.879389	0.0963056	-0.938333	1.40833	-2.89455	0.396359	-1.49421
LTB	-0.166336	0.217401	-0.812949	0.716889	-1.52777	-0.557354	0.149077	-0.340733	-0.771325	-0.234055	2.11775	-0.855779	0.0825328	1.08131	-0.611895	1.22817	-1.98703	1.18335	-0.978776	-2.52269
LTB	-1.23891	0.233644	-0.932887	1.0208	-0.800818	1.0278	0.010184	-0.220562	-1.52633	-0.576091	4.00576	1.33835	1.31142	0.131116	-0.638924	0.756641	2.01819	0.908429	0.705738	0.0928016
MCH	-0.772317	-0.231673	0.151117	0.104505	0.0839975	0.523303	-1.28692	-1.36092	-2.7696	-1.36483	1.34986	-0.952004	1.6849	2.51233	0.826069	0.757416	-1.5792	-1.60644	0.153399	0.777357
MDK	0.0120774	0.968549	0.539779	1.5993	1.92976	-0.107961	-0.114819	-1.63936	0.64503	-0.213392	0.0538049	-0.0271896	0.872394	2.96464	1.98817	-1.85685	-1.11702	-3.54506	-0.606876	-2.72433
Met-enkephalin	-0.568193	1.03886	0.214587	1.34452	0.192975	-0.549757	-1.15472	-1.34023	-0.174001	-1.60459	0.376179	-1.0146	0.776216	1.00952	1.34896	1.43967	0.620957	-0.944631	0.941666	1.59212
MIF	0.0329176	0.660667	-0.672659	-0.142668	0.0668931	0.299234	0.133512	-0.224647	-0.301244	-0.315355	1.51781	-0.443424	0.567527	0.91636	-0.296894	-0.506728	0.684246	-0.105431	0.712003	-2.75982
NGF	-0.893311	0.16142	-0.00868686	0.0839755	0.774177	-0.647319	1.91304	0.483954	-0.433331	-0.557075	3.73744	1.37136	0.498223	1.91038	1.59963	1.28492	-0.984983	0.873442	0.363123	-1.11418
NLGN1	-1.11306	0.693045	-0.3782	-1.37513	0.13039	-0.263151	0.0473896	-1.39384	-0.354466	-1.46846	2.56589	0.0856504	-0.377699	-3.08615	0.212739	0.751936	0.7711	-2.48468	-0.670293	-1.29978
NLGN2	0.237644	0.410085	-0.181396	-0.0293349	0.243534	0.584965	0.149077	-1.3909	-0.01744	-1.14676	0.642722	0.00542722	1.2731	-0.662836	-1.20396	-2.56785	-3.34819	-1.49465	-1.06695	-1.29858
NLGN4	-0.492041	1.15468	0.031044	1.0216	-0.631213	0.294136	-1.21736	-1.46884	-0.931794	-0.0177761	-0.130384	0.24111	1.18298	1.79905	0.645056	0.377423	0.858615	-3.10474	-1.67132	0.310496
NMB	-0.798181	0.677955	0.0154241	1.4107	-0.0333849	1.24737	0.74796	2.85079	0.381026	-0.521664	2.07061	-1.38888	1.61049	5.25592	0.618347	-0.200219	0.11478	2.72472	-0.42473	-0.54078
NP	-0.407355	0.374237	-0.222441	0.865772	-0.693036	1.34567	-1.17299	0.825585	0.434303	-0.717787	0.51332	0.31685	-0.382878	2.20141	0.667642	2.25952	-2.66193	1.30157	0.246188	0.104391
NPW	-0.29462	0.33207	-0.718787	0.43175	-0.584893	0.0399631	-0.0970282	1.74711	0.984327	-1.26592	0.702445	0.178529	-1.41677	2.44512	-0.858762	0.795801	-0.984983	2.89092	0.354877	-3.02385
NPY	-0.99576	-0.236241	-0.217463	1.4798	-0.237341	0.497589	-1.59213	-0.790776	1.09411	-0.0155953	-0.199314	-0.951574	0.782534	0.818428	-1.14884	0.682084	-3.32525	-1.63254	0.581342	-2.50725
NTF3	-0.748241	0.911825	-0.508356	-4.40478e-05	-0.078319	-0.294361	-0.356463	-1.04431	0.49575	-2.22919	1.73811	0.940453	1.71772	1.09779	0.358825	1.58269	0.615248	-1.51675	2.0908	0.329703
NTF4	0.0963152	0.236564	0.0654208	-0.522192	-1.8206	1.53218	0.716153	-0.166791	0.813488	-1.1191	0.062556	-1.07992	-1.25762	-3.36632	-0.787053	-0.76681	-3.06838	-2.54113	0.688717	-0.713623
NTN1	-0.165363	1.31208	0.260481	-0.485324	1.2457	1.2538	0.106171	0.149263	1.32735	-0.779224	-2.15773	0.385708	1.94801	-2.79682	0.530962	-1.19392	0.749003	-0.806581	0.470461	-0.973342
NTN4	-0.720725	-0.230423	0.269787	0.326412	0.789026	-0.192425	-0.31177	0.890944	-0.181556	-0.00836269	-0.826842	0.603691	0.98768	1.66246	0.587541	1.73318	-0.233704	0.624576	-0.79603	2.5038
NTN4	0.0521392	0.511118	0.126333	0.245924	0.434031	-1.28155	-0.272473	1.45827	0.617757	-1.11627	0.464574	-0.264302	0.181306	-0.0225376	0.0758948	-2.39032	-2.30978	2.17973	-1.02558	-1.62055
NTNG1	-0.0340061	0.931601	-0.512354	0.56708	0.0755927	0.648459	0.119897	-1.16586	-0.853187	-0.784329	-1.0293	-0.704616	1.6619	1.53121	0.448443	-0.947193	-2.01325	-1.51009	0.629646	-0.397425
OLFM1	-1.21388	0.742964	-0.857414	-1.84091	0.118199	0.900999	-0.137558	-1.52562	-0.0425695	-0.315355	-0.690589	-0.0362765	-1.29085	-3.1971	-0.324259	0.821341	-2.38399	-1.80825	-1.27646	-2.15995
OSM	-0.439467	2.34584	-0.677781	0.205124	-0.511612	0.777031	-0.477331	-1.33502	0.0333441	-0.167268	2.8404	1.37001	-0.719894	1.64115	0.156496	0.457752	1.38459	-0.485441	3.93091	-1.03869
Oxyntomodulin	-0.68116	-0.533356	-0.712298	0.677039	0.22148	0.827431	-0.170493	-0.837087	-0.547222	0.391754	0.496848	-0.928193	1.03499	0.00481219	-0.290792	1.25444	0.0552807	-2.4036	-3.92729	-0.147831
PACAP	0.286697	1.3062	-0.345684	-0.0697992	-0.315308	-0.427495	-0.518216	-0.663048	0.667439	-0.698383	-0.132713	0.0999714	-0.72799	2.86757	0.986102	-2.55142	-1.83579	-0.532509	-2.1392	-4.30956
Pancreatatin 37-52	-0.576461	0.371713	0.348337	0.564988	-0.169652	0.143636	-0.127922	-1.43949	-1.52986	-0.573049	3.85963	0.827062	2.54949	2.58033	0.347957	1.20732	-1.46414	-1.93266	0.622458	-0.193836
PBS	-0.209661	0.604224	-0.585246	-0.48076	0.0301797	0.107741	0.119897	0.245768	-1.18023	0.283723	-0.432423	0.31853	0.199391	-0.427236	-0.578818	-1.36149	-1.013	0.247278	0.231924	-0.185904
PBS	0.20324	-0.621925	0.564758	0.47231	-0.032766	-0.107961	-0.120199	-0.247834	1.15607	-0.285248	0.35101	-0.35029	-0.261531	0.397426	0.429679	1.12293	0.848569	-0.261837	-0.236265	0.181993
PDGFA	0.692395	2.55116	-0.689184	1.60288	1.15964	1.622	1.54259	-0.310657	2.95801	-0.0160004	0.345154	2.71462	-2.13405	0.592122	-1.43444	-1.058	-2.5837	-2.36729	-0.393975	-1.52353
PF4	-0.484836	0.54329	-0.206432	0.747961	2.02341	0.614277	-0.795414	0.0733823	0.273554	-0.315355	0.790013	0.00492962	-0.0288054	0.738813	0.427567	-0.184248	-0.409985	-1.35059	0.366037	-1.86567
PGF	-1.03333	0.212026	-0.414755	1.72103	2.11105	1.21562	-0.0489334	1.30468	0.310862	0.283723	0.921398	-0.310291	-0.910573	1.82399	-1.62254	-1.06386	-0.780115	0.790979	0.594548	-2.898
PNOC	-0.574591	0.393502	-1.00009	0.263528	-0.19034	0.0714708	-0.280498	-0.563348	0.414652	-0.25609	-1.76364	0.318293	0.864536	0.594078	0.993618	0.553581	-0.59702	-1.673	-0.592346	-1.61308
PPY	0.222794	0.607023	-0.522674	-0.903372	-1.10891	0.794142	-0.82746	-1.36699	-0.498814	-0.16509	1.0668	-0.468015	-0.438538	0.822461	0.460766	0.817778	-0.364899	-2.4875	-0.0262652	0.757427
PRL	-0.569547	1.06912	-0.729148	1.43537	0.408533	0.0433731	0.149077	-0.63876	-0.0425695	-0.2101	1.64291	-2.71692	-0.946472	3.58942	1.14025	-0.71582	-0.270496	-1.61115	1.57221	-1.01608
PYY	-0.635308	0.773828	-0.264192	-0.303567	-0.542802	-0.273737	0.139453	0.582921	1.12805	0.552545	-0.55337	-0.843697	-1.01648	-0.177435	-0.340685	0.206025	-1.278	1.49936	-3.20364	-2.28114
REG3A	-1.19404	1.19047	0.120328	0.339629	0.418043	0.862945	0.119897	-1.18356	0.766055	-0.315355	-1.26875	-1.47166	0.787742	2.06271	1.52289	-1.35685	-1.21581	-2.95424	-1.26415	-1.49657
SAA1	0.39071	1.42571	-0.163157	0.405384	2.45977	1.86364	-0.701307	-0.515819	-0.130004	-0.315355	-0.115968	2.30472	-1.69422	1.8312	0.52424	-0.0876501	-2.49087	-3.79432	-1.84681	-4.57129
SCG2	0.225228	0.136876	0.108037	0.91387	-0.468986	-0.107961	-0.484483	-0.518269	0.360585	-1.06956	-1.31498	0.063188	0.928213	1.20257	1.83082	-0.472719	-0.883769	-2.65881	0.297319	-1.83482
SCT	-1.0526	0.621645	-0.0163069	0.491067	-0.285783	1.30859	-0.354574	-0.0889705	0.601036	-1.33083	4.98794	0.131314	0.776786	2.05828	0.407988	-0.165222	1.85858	2.01144	-0.210115	0.409872
SEMA3A	-0.249476	0.0503521	-0.744555	0.568434	-1.01812	0.943253	-0.0347275	0.416927	-0.0425695	-1.05735	0.527615	0.989458	-0.402522	2.18426	0.737666	1.99618	-0.973797	1.48	0.826197	0.159421
SEMA3C	-0.632949	-0.15124	0.429636	0.0479998	-0.258388	0.794142	-0.499739	-0.998601	-0.218998	0.247662	0.439834	0.979411	1.03975	-0.0131754	-0.256536	1.56018	-1.12968	-1.09921	-0.125085	0.870644
SEMA3E	-0.609258	0.799622	0.177969	0.263509	-0.701952	0.00225657	0.119897	-0.855133	-0.0956274	-0.402003	1.5354	0.145439	-0.282186	1.52523	1.72805	2.62812	2.15302	-1.41711	-1.15547	0.0984425
SEMA4A	0.106751	1.46054	-2.09061	-0.956419	-1.04971	-0.356	0.149077	0.112784	1.11458	-0.368999	3.52788	1.37707	0.829773	-4.62466	5.82234	-1.95209	-3.44665	1.27901	1.02732	-3.19468
SEMA4G	0.498173	-0.318062	-0.974295	0.945394	0.531079	-0.107961	0.113703	3.31865	0.528053	0.017253	-0.12133	0.19859	0.230833	1.76977	0.213466	-0.778221	-2.11642	2.07777	2.07046	-0.0882805
SEMA5A	0.441579	0.622105	0.129747	-0.387778	-1.04175	1.11152	-0.381556	-1.65349	0.866764	-0.878758	2.64587	-0.656055	2.08454	0.245142	0.215735	-0.10667	-0.89306	-1.14563	0.506004	-2.19849
SEMA6A	-0.8956	0.126351	0.231583	0.333394	-0.0220055	0.794142	-0.0227905	-0.652605	0.739793	-0.673602	1.84646	0.567849	-0.0893377	3.015	0.0672829	0.175926	-0.00224726	-1.38277	-3.20638	0.486028
Serotonin	-0.271725	0.465428	0.647774	0.212025	0.474875	0.794142	-0.825645	-0.826899	1.45145	1.4898	-2.21525	-1.74315	-0.156383	0.278507	0.532567	-0.142601	-2.6746	-1.17263	0.744903	14.1512
SHH	-0.0721584	-0.11122	0.0273956	0.492004	2.12857	0.736664	-0.595014	-1.06155	-0.121004	-0.0962679	-0.989417	-0.20753	-0.0919485	-0.61005	-0.564451	-0.955595	-2.14446	-3.98961	-3.17368	-2.89988
SLIT1	-0.734397	0.516475	-0.386741	0.287883	-0.29685	-0.168762	0.149077	0.0337027	-0.0425695	-1.00358	1.08564	0.0216479	0.707018	-0.276044	2.12017	-0.423521	-0.469976	0.21756	0.917672	-1.19687
SLIT2	0.738139	0.76451	0.16083	0	0.00606783	0.270184	0.192734	-1.69015	0.351681	-0.866279	-0.0842427	-0.170625	-0.568	1.25586	-1.03528	2.02351	-1.3508	-1.76899	-1.58228	0.617492
SLIT2	-0.512997	0.137689	-1.2887	0.979506	1.33057	0.189013	0.675403	1.17755	0.72884	-0.836566	0.45986	-0.290332	-0.569715	0.14561	-0.998941	-0.195098	-0.131381	-0.251703	-1.06491	-1.87816
SLIT3	-0.523606	0.749827	-0.851331	0.111251	0.8947	0.965898	0.0574581	-0.98655	1.19841	-0.127467	-0.517793	0.0548017	-0.0422345	0.470287	0.561381	0.0618761	-1.6	-1.70817	0.167361	-1.91643
SST	-0.158643	-0.496578	0.99137	0.494406	0.449508	1.02862	-1.39229	2.9975	0.682292	-0.331609	-2.04755	-1.65539	-0.218249	0.040591	-0.388337	-0.132138	-1.92957	2.46905	-2.8046	-1.49967
TAC1	-0.517939	0.403511	-0.0986539	0.762174	-0.330342	-0.209085	0.339617	0.651624	0.75896	-0.796372	-3.31275	-2.28401	0.217901	2.37445	-1.4584	-1.1097	-1.74599	-0.461469	-0.689447	-3.15486
TFF1	-0.490154	0.590466	-0.505347	1.39393	1.12726	0.201375	-0.691714	-0.518606	-0.541389	-0.370253	-1.04381	1.12393	0.49034	1.76477	3.02984	2.12888	1.64389	-2.32639	-0.707849	-0.123537
TFF2	0.0485945	-0.336536	0.209106	0.740262	1.73896	0.434394	-0.83734	-0.135144	-0.211476	-0.249966	0.268197	-0.359981	0.262579	0.579305	0.107429	0.645652	-0.463365	0.100846	-0.489024	-0.497743
TFF3	0.0103215	-0.342837	-0.983153	1.55887	-0.552718	1.36957	0.149077	-0.659637	0.0975236	-1.25932	2.09092	-1.23586	1.14517	1.61902	-0.667813	-1.15795	0.263979	-0.929758	-1.44561	-0.484391
TGFA	-0.605659	1.61607	-0.368836	0.772329	0.260886	2.59229	-0.280677	-0.384452	-0.0425695	0.534571	0.519428	0.564772	0.0298084	2.53054	2.32961	-2.43609	-1.91343	-1.70534	-0.257841	-0.369843
TGFB1	-0.387266	1.1327	-0.237516	2.22616	2.43149	-0.107961	1.00104	-1.3217	1.73348	-0.0481772	-0.612006	-0.775866	0.115842	1.74394	-0.108395	-0.87111	-1.28672	-1.49509	-0.86823	-6.5766
TGFB2	-0.249165	1.65523	0.116339	0.635375	1.04925	0.0691384	-0.873609	-1.57817	0.186854	-1.36382	1.65347	1.2161	1.15554	1.98392	1.04125	0.531472	-0.217559	-3.56374	0.150656	3.45204
TGFB3	-0.00255534	0.982645	1.54583	0.862492	1.8384	0.881335	-0.68879	-1.62998	0.285414	0.283723	-0.289078	1.60581	1.10952	1.94713	0.0670269	-0.619878	-1.43063	-2.9002	-1.57144	-0.876155
TLQP-21	-0.652235	0.823573	-0.564328	0.0886091	0.284571	0.455149	0.190158	0.0689026	-0.0425695	-0.77563	2.42319	1.48322	-0.0790678	1.96397	0.804544	1.06222	1.98889	0.932891	0.262776	-0.225652
TNFSF10	-0.057574	1.00318	-0.549893	0.890386	1.64538	2.43683	0.59094	1.09712	-0.0425695	1.11393	1.07562	-0.130546	-0.357215	1.06488	0.847409	-0.162876	-0.303353	-0.631655	1.62012	-1.21542
TNFSF13B	-0.303049	1.00185	0.0491951	0.928804	1.74552	0.668304	0.534083	1.2094	0.0975236	-1.00547	2.35433	0.403405	-1.81847	1.50428	-2.06315	-1.50692	-1.7128	0.384678	0.14427	-2.15642
TNFSF14	-0.824236	0.874088	-0.588226	0.0253503	0.856796	-0.107961	-0.218623	0.777863	1.29288	0.464554	1.66269	0.708857	-0.960412	0.419046	0.623194	-0.549608	-1.40814	-0.599642	1.56099	-2.22756
TNFSF15	0.707123	2.78225	-0.0701962	0.116616	0.693339	2.22276	0.227005	-0.841631	2.72413	0.208756	2.32232	2.95632	0.0984289	1.89022	-2.48718	0.443467	-1.8292	-0.243617	0.444767	-2.10704
TNFSF4	0.0483602	1.01837	0.936319	1.48957	0.98669	2.17141	0.733635	-0.308833	1.41907	0.666541	1.33485	0.233979	0.451629	0.792702	-1.65216	0.0749511	-0.132997	-1.41943	1.94752	0.591104
TNFSF9	0.228218	1.42025	1.16418	1.17962	1.75307	0.435614	-0.927686	-0.220465	1.25601	0.906368	0.0154061	2.32552	-0.374687	0.891528	0.193076	0.591627	-0.551931	-2.46461	0.285538	-0.907402
UCN	-0.861364	0.104362	0.757089	0.713429	0.523458	-0.107961	0.0179824	-0.499993	-0.0425695	-0.818246	-3.26715	0.0422252	1.42061	2.17096	0.843978	1.74717	0.898065	-1.47349	-0.748836	-1.31465
UCN2	0.518943	0.39646	-0.0372682	0.0342487	-0.0712024	1.00972	-0.627195	-1.12534	0.318898	-0.793154	1.16392	-1.45801	-0.52002	-0.0446771	-0.632583	0.457351	-0.94815	-3.05314	-2.50314	-0.0521323
UCN3	-0.618661	0.0227821	0.355418	0.595403	0.243829	1.19046	-0.801588	-2.4567	-0.0230962	-0.556591	0.745581	1.52924	2.04596	3.49383	1.75157	0.260342	0.342883	-2.83554	0.878694	-0.418403
VEGF	0.299189	0.922171	0.120269	0.496261	-0.165549	-1.63721	-0.137469	2.45379	-0.491011	0.458813	1.70078	0.865993	0.158438	1.98944	1.56075	-0.513183	-2.60537	1.7436	0.770232	-2.9206
VEGFB	0.399999	0.106119	-0.824957	0.347144	-0.745647	-0.107961	0.166758	-0.884126	-0.0425695	-0.835929	0.857413	0.0234115	1.53921	2.76949	0.463687	3.04478	-1.33399	-2.76723	-1.41658	0.0731848
VEGFC	-0.970418	0.156129	-0.217786	1.20646	1.49237	0.333287	0.952285	-0.465757	1.15607	0.283723	-0.595285	-2.85975	-1.0136	1.73734	0.377688	-2.89005	-2.12392	-3.02398	-1.2176	-4.86948
VIP	-0.623204	0.0630098	0.947494	0.55615	-0.511971	-0.356652	0.119897	-1.01932	-0.229494	-0.701801	1.66212	0.803437	0.163987	1.24792	0.855065	2.42203	2.62302	-1.61435	-0.588108	-0.0494274
WNT1	-0.752869	0.193949	-0.105501	0.932479	1.54297	0.338646	-0.647258	-1.95405	-0.456799	0.574906	0.840327	0.52375	-0.0156042	1.74805	2.56223	-0.480125	0.391803	-2.45548	-0.105949	-1.15678
WNT11	-0.795621	0.217783	-0.878088	-0.281517	0.363282	0.119817	-1.4739	-1.17295	0.457892	-1.90361	-0.655711	1.63151	2.02867	3.93965	1.03588	-0.869726	0.316971	-1.54216	0.352059	-1.23641
WNT3A	0.148815	1.12881	-0.641385	0.416719	1.03211	-0.790393	-0.616829	1.25054	0.0294145	-1.43114	3.01228	-0.182684	0.485934	1.07577	1.65207	2.74089	0.237442	1.581	-0.0652425	1.6302
WNT4	-0.849414	0.0918674	0.168589	-0.395441	0.583446	0.854184	-0.277841	-0.242008	-0.713363	-1.33129	-2.96345	-0.886903	-0.100412	1.44778	0.502764	-1.40205	-2.33496	0.834118	1.20963	-3.44046
WNT5A	-0.502287	-0.0708936	-1.10531	-0.236233	0.0402544	0.19867	-0.476601	-0.832967	0.105463	-0.186226	1.2326	1.76085	2.16874	0.905524	0.902264	0.967402	0.0444883	1.31656	0.230014	0.308118
WNT5B	-0.773931	-0.337152	-1.01798	0.35027	0.168122	-0.130959	0.849817	0.577943	-0.710215	-0.933123	-0.499354	-0.852845	0.304145	0.369247	-0.0993533	0.628231	-2.35682	1.08941	0.765399	-1.28467
WNT7A	-1.19873	0.369124	0.0701524	-0.362544	-0.251905	0.572411	-0.141948	1.17755	1.20687	-0.195646	2.45727	0.704481	0.459203	0.847994	0.936294	0.46385	-2.41977	0.858981	-0.237663	-1.04891
WNT9B	0.205302	0.947306	-1.5532	0.391722	0.686434	0.239849	-0.219577	-2.06654	0.376375	-0.0248491	0.623745	0.556983	0.935015	2.44937	0.53147	-2.76401	-1.65357	-4.14055	-0.87835	-3.06328
Xenin-8	0.207852	0.551129	-0.376921	1.2478	0.383113	-0.492918	-0.595014	2.42104	0.255952	-0.659585	-0.141702	-2.5065	-1.0797	1.52397	-0.976545	-0.52493	-1.60598	1.84531	-1.5206	-3.44732

## Sheet: day one p-values
Factor	5G serum depleted only: 10nM of factor	5G with cytokine cocktail: 10nM of factor	5G with thapsigargin: 10nM of factor	5G with palmitate: 10nM of factor	20G serum depleted only: 10nM of factor
alpha-MSH	0.073	0.6334	0.5247	0.0551	0.1766
gamma-MSH	0.0849	0.1779	0.6295	0.2243	0.5918
beta-MSH	0.0416	0.3067	0.5035	0.1467	0.0472
10% FBS	0	0.0016	0.0006	0.0027	0.0235
10% FBS	0	0.001	0.0022	0.0013	0.0899
10% FBS	0	0.0004	0.0001	0.0002	0.0157
10% FBS	0	0.0002	0.0006	0	0.0019
10% FBS	0	0.0005	0.0013	0.0004	0.0046
10% FBS	0	0.0004	0	0.0004	0.0104
Acrp30	0.484	0.0708	0.0017	0.113	0.2382
ACTH	0.4889	0.0613	0.3047	0.7603	0.0361
ADIPOQ	0.7496	0.4493	0.2338	0.1329	0.0258
ADM	0.1213	0.135	0.4632	0.3116	0.3178
AGT	0.2037	0.0216	0.1684	0.202	0.2648
ANG1	0.4248	0.4732	0.4884	0.8186	0.5806
ANGPT2	0.4198	0.0355	0.1747	0.3671	0.3025
ANGPT4	0.5241	0.0487	0.2783	0.1178	0.2744
ANGPTL3	0.8042	0.1555	0.401	0.7992	0.2508
ANGPTL4	0.0977	0.2435	0.127	0.2809	0.2065
AVP	0.3775	0.0452	0.1254	0.1383	0.2201
BDNF	0.0277	0.4883	0.4033	0.3898	0.0471
beta-endorphin	0.5092	0.4566	0.0056	0.3424	0.5968
BMP1	0.3397	0.6303	0.3047	0.6117	0.1811
BMP10	0.1084	0.18	0.5477	0.1651	0.4384
BMP15	0.5476	0.1732	0.0056	0.6165	0.0899
BMP2	0.0999	0.1694	0.2248	0.2264	0.292
BMP4	0.2126	0.079	0.1716	0.5909	0.2384
BMP5	0.1964	0.3464	0.0884	0.255	0.454
BMP6	0.3822	0.0057	0.4229	0.0465	0.3159
BMP7	0.7662	0.1551	0.2593	0.1339	0.0418
Bradykinin	0.2834	0.3227	0.4518	0.2097	0.3533
BTC	0.3717	0.4872	0.0792	0.1482	0.4292
CALCA	0.0296	0.3959	0.5448	0.1784	0.5341
CARTPT	0.5009	0.1916	0.3841	0.1056	0.2108
Catestatin	0.1153	0.3261	0.4175	0.5396	0.2639
CCK	0.5015	0.616	0.597	0.2087	0.0727
CCL11	0.16	0.5983	0.371	0.7195	0.0189
CCL16	0.612	0.6243	0.2731	0.3799	0.365
CCL17	0.6071	0.4852	0.2184	0.453	0.1023
CCL19	0.508	0.1974	0.2474	0.5399	0.3586
CCL2	0.1494	0.1079	0.1723	0.2585	0.1313
CCL20	0.3345	0.2514	0.2736	0.6403	0.2593
CCL25	0.3012	0.6089	0.5676	0.8634	0.0431
CCL26	0.275	0.0308	0.4621	0.8709	0.3432
CCL27	0.4732	0.627	0.1013	0.8286	0.5382
CCL4	0.4466	0.2331	0.0838	0.8016	0.2249
CCL5	0.405	0.149	0.1013	0.4712	0.2085
CCL7	0.0218	0.1969	0.1353	0.1827	0.0511
CD55	0.2074	0.6005	0.1663	0.5647	0.624
CFC1	0.2673	0.3535	0.2835	0.3567	0.015
Chromogranin A (324-337)	0.6441	0.0783	0.4449	0.0026	0.4784
CRH	0.2776	0.0756	0.3807	0.2009	0.0964
CSF1	0.5506	0.2914	0.3571	0.1711	0.0964
CSF2	0.7757	0.1548	0.1692	0.7308	0.2274
CSH1	0.3821	0.2859	0.1383	0.5926	0.4916
CX3CL1	0.5754	0.2082	0.3582	0.5792	0.0385
CXCL1	0.3943	0.3822	0.1226	0.4393	0.609
CXCL10	0.6109	0.4554	0.2067	0.6317	0.1857
CXCL11	0.3295	0.0809	0.1104	0.7544	0.1982
CXCL12	0.2928	0.029	0.5767	0.7048	0.0796
CXCL13	0.2146	0.3184	0.1117	0.0388	0.3302
CXCL14	0.2783	0.4881	0.277	0.1216	0.1083
CXCL16	0.2184	0.5179	0.4179	0.475	0.4157
CXCL2	0.138	0.1703	0.1637	0.5647	0.1057
CXCL3	0.4094	0.6477	0.4236	0.0596	0.3577
CXCL6	0.1315	0.1952	0.002	0.0753	0.194
DLL1	0.1168	0.0256	0.5063	0.3238	0.1893
Dopamine	0.1923	0.5415	0.2995	0.0744	0.1712
DynorphinA	0.1814	0.0124	0.5084	0.3451	0.6079
DynorphinB	0.774	0.449	0.4628	0.3033	0.6269
EDN3	0.1878	0.1036	0.2522	0.5478	0.1367
EFNA1	0.1429	0.1393	0.2129	0.7676	0.5777
EFNA4	0.2266	0.0203	0.2892	0.1513	0.6069
EFNA5	0.1731	0.0759	0.1946	0.5454	0.4821
EFNB1	0.1726	0.269	0.578	0.131	0.1834
EFNB2	0.0795	0.3387	0.3351	0.6938	0.1988
EFNB3	0.5752	0.2065	0.2114	0.19	0.0074
EGF	0.631	0.196	0.1735	0.4997	0.0491
estrogen	0.2541	0.6057	0.4913	0.1903	0.6435
FGF1	0.156	0.2677	0.0385	0.7602	0.1786
FGF12	0.5739	0.034	0.2192	0.5399	0.166
FGF17	0.131	0.0561	0.1618	0.0889	0.4537
FGF18	0.4148	0.6373	0.5554	0.1279	0.1637
FGF2	0.1855	0.2568	0.2283	0.8967	0.3028
FGF21	0.6173	0.3708	0.1294	0.1916	0.4154
FGF23	0.0232	0.026	0.0157	0.2061	0.0111
FGF3	0.7031	0.2449	0.4232	0.1391	0.1829
FGF5	0.5842	0.4045	0.0765	0.435	0.3637
FGF7	0.1644	0.1309	0.5306	0.1092	0.2753
FGF9	0.251	0.0407	0.2968	0.2312	0.4217
FLT3LG	0.4215	0.507	0.1857	0.2736	0.0487
FRZB	0.3803	0.5233	0.311	0.4903	0.0515
GAL	0.4678	0.2959	0.081	0.529	0.362
GAST	0.2232	0.3387	0.6208	0.1296	0.6077
GCG	0.4845	0.107	0.5934	0.3459	0.1708
GDF11	0.4596	0.4651	0.2462	0.8611	0.1383
GDF15	0.0709	0.4524	0.0602	0.3184	0.1554
GDNF	0.0037	0.0489	0.4484	0.1503	0.582
GHRL	0.1536	0.2643	0.3859	0.2007	0.4776
GIP	0.296	0.2926	0.3526	0.0644	0.4284
GLP1	0.1318	0.4324	0.0265	0.1437	0.5312
GLP2	0.3372	0.4236	0.3452	0.7775	0.3113
GRN	0.2848	0.1578	0.2298	0.5173	0.5028
GRP	0.503	0.2024	0.0162	0.8047	0.3781
HBEGF	0.6082	0.5463	0.1804	0.5137	0.1766
HGF	0.4149	0.0938	0.1651	0.1749	0.3559
IAPP	0.1079	0.423	0.2065	0.8366	0.0887
IFNG	0.3696	0.0867	0.1304	0.7985	0.3162
IGF1	0.3886	0.0286	0.4677	0.1332	0.0774
IGF1	0.2574	0.2595	0.1519	0.7746	0.5206
IGF1	0.7398	0.0709	0.1523	0.1305	0.2614
IGF1	0.2621	0.2766	0.3944	0.866	0.3899
IGF2	0.1431	0.6669	0.5987	0.0448	0.258
IHH	0.1078	0.1155	0.5226	0.4955	0.6735
IL10	0.3269	0.5335	0.0576	0.0201	0.2451
IL11	0.411	0.3096	0.3481	0.0085	0.5099
IL13	0.5058	0.0262	0.3151	0.507	0.1919
IL15	0.5278	0.1456	0.6147	0.6282	0.4732
IL17	0.1435	0.3612	0.3775	0.3356	0.1133
IL18	0.3178	0.1495	0.4772	0.7812	0.3768
IL1alpha	0.355	0.4542	0.5551	0.852	0.0841
IL1B	0.0761	0.1315	0.1212	0.0526	0.0984
IL22	0.1083	0.4406	0.4485	0.6469	0.2022
IL25	0.0526	0.4403	0.3518	0.3521	0.3373
IL27	0.3985	0.1222	0.5791	0.0454	0.1098
IL32	0.302	0.3397	0.0014	0.6133	0.3746
IL33	0.0096	0.3213	0.2338	0.1975	0.3001
IL4	0.4507	0.1187	0.4913	0.6245	0.0509
IL6	0.7077	0.3587	0.2304	0.1453	0.4145
IL7	0.4564	0.3986	0.5602	0.0057	0.3862
IL8	0.3248	0.3229	0.24	0.0917	0.336
INHA	0.5005	0.3219	0.3127	0.2183	0.3223
INHBA	0.2825	0.3704	0.0228	0.4639	0.0774
INS	0.42	0.6169	0.1516	0.1232	0.5151
INS	0.2908	0.308	0.1332	0.0688	0.2546
Ins	0.1144	0.2188	0.3637	0.8561	0.2703
INS (Ins2)	0.617	0.3575	0.1787	0.4613	0.3929
JAG2	0.3137	0.0249	0.0554	0.1997	0.3047
LEP	0.7522	0.4852	0.3766	0.6137	0.5951
LTB	0.11	0.3848	0.3838	0.678	0.0884
LTB	0.0069	0.0669	0.0441	0.731	0.2427
MCH	0.2505	0.3817	0.0526	0.1391	0.4114
MDK	0.7654	0.6634	0.3346	0.0922	0.0577
Met-enkephalin	0.1676	0.2143	0.1891	0.4707	0.2298
MIF	0.4504	0.4707	0.2413	0.7316	0.3458
NGF	0.0114	0.0984	0.1361	0.2904	0.1433
NLGN1	0.0986	0.4867	0.2773	0.0786	0.5736
NLGN2	0.6044	0.3246	0.1576	0.1094	0.1458
NLGN4	0.5556	0.4108	0.1456	0.2736	0.4651
NMB	0.2345	0.1684	0.0769	0.0035	0.4675
NP	0.7121	0.3658	0.3616	0.2018	0.3445
NPW	0.5596	0.4514	0.1007	0.0481	0.1927
NPY	0.5342	0.2808	0.2568	0.4916	0.1482
NTF3	0.0572	0.2022	0.0467	0.6733	0.2645
NTF4	0.5167	0.216	0.1216	0.1132	0.0878
NTN1	0.2078	0.2726	0.0302	0.0106	0.479
NTN4	0.3944	0.2927	0.1101	0.389	0.4738
NTN4	0.5919	0.6103	0.5601	0.1953	0.6702
NTNG1	0.3455	0.3232	0.0684	0.4312	0.4558
OLFM1	0.361	0.6082	0.1225	0.0157	0.3621
OSM	0.0097	0.0958	0.2129	0.384	0.6062
Oxyntomodulin	0.7001	0.3884	0.196	0.9004	0.3132
PACAP	0.1524	0.4126	0.2489	0.0899	0.2419
Pancreatatin 37-52	0.0095	0.1878	0.0031	0.0904	0.5468
PBS	0.2615	0.3762	0.5612	0.0893	0.265
PBS	0.4191	0.4313	0.3864	0.8606	0.4854
PDGFA	0.7742	0.0361	0.0407	0.6016	0.0734
PF4	0.665	0.4748	0.5635	0.75	0.5312
PGF	0.4342	0.506	0.1791	0.3493	0.1071
PNOC	0.0784	0.3255	0.2254	0.8096	0.2738
PPY	0.2051	0.4947	0.3844	0.581	0.5081
PRL	0.3577	0.0413	0.2084	0.0042	0.1685
PYY	0.5123	0.4005	0.1078	0.1239	0.3586
REG3A	0.2087	0.2005	0.27	0.2279	0.1748
SAA1	0.5859	0.0385	0.0761	0.3309	0.5043
SCG2	0.2219	0.3917	0.2816	0.6043	0.0759
SCT	0.0011	0.4414	0.1367	0.2485	0.5215
SEMA3A	0.6877	0.1774	0.3356	0.212	0.3
SEMA3C	0.3281	0.1748	0.241	0.1706	0.3926
SEMA3E	0.2808	0.4176	0.208	0.4352	0.0882
SEMA4A	0.005	0.1108	0.2527	0.0085	0
SEMA4G	0.3821	0.4273	0.5526	0.3561	0.1555
SEMA5A	0.0943	0.3749	0.0195	0.8688	0.5477
SEMA6A	0.1963	0.2728	0.4452	0.0602	0.667
Serotonin	0.0722	0.1469	0.3513	0.8468	0.4558
SHH	0.1891	0.6196	0.4728	0.1044	0.2136
SLIT1	0.4663	0.3058	0.3435	0.1383	0.0223
SLIT2	0.6456	0.3008	0.246	0.5884	0.161
SLIT2	0.712	0.4005	0.3409	0.8833	0.1055
SLIT3	0.2244	0.3675	0.3603	0.8004	0.3056
SST	0.1021	0.171	0.321	0.8865	0.3359
TAC1	0.1098	0.0575	0.561	0.0637	0.0959
TFF1	0.3417	0.0564	0.3712	0.3	0.0031
TFF2	0.6601	0.4629	0.4136	0.8069	0.3128
TFF3	0.1945	0.2557	0.1006	0.395	0.2319
TGFA	0.6741	0.1264	0.6448	0.1528	0.034
TGFB1	0.3653	0.1679	0.4721	0.3881	0.3286
TGFB2	0.2638	0.1044	0.2045	0.248	0.3313
TGFB3	0.2821	0.0639	0.2152	0.283	0.5296
TLQP-21	0.0287	0.0288	0.5339	0.2633	0.1517
TNFSF10	0.35	0.5331	0.4162	0.3352	0.3116
TNFSF13B	0.1659	0.2165	0.069	0.3607	0.0517
TNFSF14	0.2194	0.2065	0.1965	0.7525	0.2607
TNFSF15	0.203	0.0177	0.6014	0.3014	0.0015
TNFSF4	0.3995	0.1437	0.4718	0.4714	0.0699
TNFSF9	0.7214	0.0244	0.405	0.6237	0.5219
UCN	0.1058	0.458	0.1184	0.2201	0.3698
UCN2	0.2616	0.212	0.2577	0.1732	0.2154
UCN3	0.43	0.019	0.0254	0.0211	0.1081
VEGF	0.4048	0.1601	0.4557	0.2527	0.1766
VEGFB	0.6075	0.4551	0.0854	0.0961	0.4969
VEGFC	0.2927	0.0262	0.1422	0.3433	0.5647
VIP	0.191	0.1961	0.3314	0.3707	0.3089
WNT1	0.1371	0.273	0.4745	0.3407	0.0111
WNT11	0.3625	0.0501	0.0279	0.0083	0.3356
WNT3A	0.0894	0.5435	0.2963	0.5194	0.0942
WNT4	0.0292	0.3272	0.4429	0.3524	0.4413
WNT5A	0.1653	0.0275	0.0115	0.4831	0.2962
WNT5B	0.4312	0.2865	0.2361	0.7183	0.3528
WNT7A	0.1184	0.2527	0.4642	0.452	0.3449
WNT9B	0.4411	0.2743	0.2897	0.1002	0.1966
Xenin-8	0.269	0.0463	0.1588	0.4547	0.112

## Sheet: day two cell death
factor	5G serum depleted only: 10nM of factor (cell count)	5G with cytokine cocktail: 10nM of factor (cell count)	5G with thapsigargin: 10nM of factor (cell count)	5G with palmitate: 10nM of factor (cell count)	20G serum depleted only: 10nM of factor (cell count)	5G serum depleted only: 100pM of factor (cell count)	5G with cytokine cocktail: 100pM of factor (cell count)	5G with thapsigargin: 100pM of factor (cell count)	5G with palmitate: 100pM of factor (cell count)	20G serum depleted only: 100pM of factor (cell count)	5G serum depleted only: 10nM of factor (PI+)	5G with cytokine cocktail: 10nM of factor (PI+)	5G with thapsigargin: 10nM of factor (PI+)	5G with palmitate: 10nM of factor (PI+)	20G serum depleted only: 10nM of factor (PI+)	5G serum depleted only: 100pM of factor (PI+)	5G with cytokine cocktail: 100pM of factor (PI+)	5G with thapsigargin: 100pM of factor (PI+)	5G with palmitate: 100pM of factor (PI+)	20G serum depleted only: 100pM of factor (PI+)
alpha-MSH	-1.6948	0.392053	-1.45171	0.458654	-0.700861	1.65086	2.23064	-0.761106	-0.930914	-0.340553	0.534761	-0.633889	-0.190557	2.9283	0.95587	2.19866	-2.0725	0.267851	-3.42513	-2.40965
gamma-MSH	0.354317	0.211514	-1.30096	0.739521	-0.348337	0.745831	1.23224	2.45928	1.20174	2.75408	-1.4776	0.696082	-1.1063	1.59101	0.48075	2.28938	0.164552	2.03552	-2.10474	1.10176
beta-MSH	-1.80381	1.51594	-1.13183	-1.22739	-1.34752	1.70671	1.0524	-2.96506	-1.22533	-1.78642	0.906415	-0.281393	-0.132123	2.11891	1.9037	1.10565	-0.156761	-0.973553	1.77311	-0.661538
10% FBS	-8.45322	-7.65576	-6.75478	-13.0856	-9.6157	-4.02655	4.28093	-8.98476	-20.5758	-3.62406	-46.1664	-14.6681	-14.6287	-26.5104	-7.17236	-19.1129	0.900969	-9.67112	-20.1182	-16.1376
10% FBS	-14.4662	-3.97676	-2.41107	-8.2095	-9.31855	-7.05556	-3.1831	-10.395	-19.1478	-7.0502	-31.3254	-15.6001	-12.3377	-29.2518	-10.2819	-13.6697	-12.2302	-11.1352	-32.4137	-10.7872
10% FBS	-11.0695	-5.57735	-8.10489	-11.5603	-6.86474	-4.97261	-2.33894	-6.44093	-21.0746	-6.17543	-31.1795	-16.1861	-15.6371	-27.3129	-7.82724	-22.2802	-13.5519	-11.2467	-35.3323	-14.3044
10% FBS	-11.1821	-3.37601	-7.46922	-8.5201	-9.06951	-7.67618	-4.34041	-8.56543	-20.2878	-7.00243	-25.5387	-15.2986	-12.655	-30.6597	-6.79156	-11.9221	-12.8055	-6.05031	-32.114	-17.8484
10% FBS	-11.0899	-5.26309	-11.8456	-10.024	-5.17545	-6.51179	-6.83367	-7.435	-21.2036	-5.76652	-42.1294	-14.1641	-14.1317	-27.2182	-8.05295	-10.9729	-15.7069	-11.4253	-29.7613	-17.6364
10% FBS	-8.38564	-4.59446	-7.40513	-10.8492	-9.61881	-4.90132	0.139922	-10.5036	-20.1157	-7.68204	-29.7376	-14.6341	-16.2968	-29.3312	-9.32378	-11.5983	-11.1187	-6.11689	-29.8289	-16.042
Acrp30	-3.05548	-1.15926	0.805821	-0.0560432	-1.17598	1.21362	0.098548	-0.730352	-0.120147	0.125562	-0.227652	0.531663	2.42801	-1.03286	0.810366	-0.687809	-0.343727	0.723448	-1.7233	0.49771
ACTH	-1.18528	-1.30118	-1.55576	0.428904	-0.668421	0.590034	0.742902	-0.0481086	0.288759	1.32335	-1.19669	-3.82195	-1.17979	0.55997	-0.900146	-1.07748	-0.833507	-0.492467	-0.354268	-0.300002
ADIPOQ	-0.0976992	2.01622	-0.42719	1.40476	-0.343109	-2.95799	1.56799	-0.40725	0.571815	1.0752	0.0771306	-0.160037	-0.392134	2.31704	2.01584	0.322936	-0.528143	1.34352	-1.11901	-0.702739
ADM	1.11652	2.73132	-1.58989	0.869932	-0.071352	0.111797	0.0857881	-1.32023	2.8242	-0.381814	0.926472	-1.27563	0.499036	1.40208	-0.502072	-0.658236	-1.79543	-2.24893	-2.13634	-1.67847
AGT	-1.27086	-0.497106	0.259351	-0.814201	-0.486481	1.06155	0.996803	-1.06523	-0.324352	-1.27396	0.49721	-4.13172	1.34212	1.58024	-1.15914	0.686042	-1.83991	1.58935	-1.11689	-1.37214
ANG1	-1.47827	1.02576	-0.870851	2.11502	-1.04923	1.09572	1.55447	-0.791037	0.79233	-0.205515	0.130981	-0.284943	-0.876903	0.882544	0.354272	2.88023	0.0129139	0.688314	-0.862087	0.41888
ANGPT2	-0.549294	0.823756	0.301241	-0.4631	-0.904443	-0.554737	1.25794	-1.97005	1.10889	0.604153	-0.227491	0.604613	0.400388	1.12251	0.978946	1.20457	1.32209	0.136839	0.234698	-0.941406
ANGPT4	0.0109543	0.685848	-1.20877	-0.346274	-0.458248	1.85259	-1.1727	-2.05841	2.04116	2.16554	0.0016331	-2.39653	-1.05882	1.61525	-0.748814	1.15238	-2.23607	-1.78797	-1.67836	-3.97397
ANGPTL3	-0.0449567	1.4467	-0.489741	-0.570371	-0.371606	1.54888	2.94385	-0.59505	1.21994	2.29508	-0.0210501	-1.49739	-0.128569	0.602429	-0.945391	-0.295177	-1.26363	-0.455911	-1.84149	-3.513
ANGPTL4	-1.07236	1.20901	0.394764	-1.00649	-1.00259	-0.73814	1.07323	-1.68624	-0.73553	-0.153542	1.29256	-1.21088	0.96444	1.06948	-1.06955	1.28429	-0.915323	-0.782692	-0.395318	-1.5203
AVP	0.0153448	0.912367	-2.04232	0.229632	0.182988	3.05978	0.831084	2.28669	1.51301	-0.40824	0.155671	-2.75935	-1.71619	1.95549	-0.883005	-1.39567	0.319808	1.57996	0.562865	0.394672
BDNF	-1.82894	0.783229	-1.50674	1.71051	0.90589	0.785444	1.40176	2.36068	0.953045	0.255721	0.385683	-0.247918	-0.557966	1.85549	1.35931	0.265018	-0.0197773	1.75811	0.471834	-2.52421
beta-endorphin	-0.463781	1.54626	0.89362	-0.767522	-0.613788	0.814326	2.29186	-0.915925	1.38628	2.57773	0.631217	-0.849323	2.35646	1.14478	0.00608907	-1.8788	-1.01093	0.170506	1.41864	0.153313
BMP1	-1.29732	0.0304695	-2.06063	0.808769	0.0531771	-0.219597	-0.175392	-1.2313	-0.538503	-1.71901	-0.650838	0.347441	-0.860817	0.616891	-1.08813	0.335394	-1.74075	-1.4217	-2.19003	-0.896836
BMP10	-1.29489	-0.0802634	0.337243	-0.266011	-2.6223	-0.0537134	1.06105	0.984109	-0.345342	-0.793384	-1.07961	-0.472602	-0.346669	-0.426907	0.295306	0.53685	-1.99331	1.42204	-0.624392	-2.02384
BMP15	-0.425933	0.433789	-1.9861	0.369991	0.891848	0.868955	1.41307	2.03113	0.937187	0.722764	0.423256	-1.46707	-2.91755	0.98327	-1.02769	0.171851	-2.1086	1.75185	-0.192579	-2.94906
BMP2	-0.650712	1.09165	-1.77076	-0.348961	0.19567	2.54666	-0.00611674	-1.3004	0.444979	-0.604217	0.574975	-0.152336	-1.08398	1.35954	0.787091	-0.0948856	2.1323	0.12575	-1.82341	-0.190498
BMP4	-0.572103	0.83922	0.294599	0.232898	0.721581	-1.04172	0.193019	-1.74114	-0.410809	1.81652	-0.723917	0.962005	0.775155	0.671742	0.97502	2.07868	0.701444	-1.10841	2.30206	-0.0718717
BMP5	-0.673851	0.498222	-1.58101	-0.258321	2.32037	-0.0436428	2.24993	-2.43364	-0.191673	1.15586	-1.29122	-0.676431	-1.50075	0.960938	-0.0738599	-0.367379	-1.05159	-2.03858	-1.77881	-0.83888
BMP6	-0.444636	-0.778446	-1.82127	0.0608539	0.476792	-0.435566	0.0735996	1.7523	-0.26215	-1.30897	0.179834	0.87668	-0.3378	3.37253	0.33172	2.18903	0.897051	1.39538	0.712353	0.914849
BMP7	0.700695	0.705105	-1.56988	-0.0122653	-0.0756913	-0.832572	2.06291	-1.07629	-1.17524	-0.264681	-0.277233	-1.31807	-0.802193	2.33807	2.09429	0.476348	-2.35439	0.828417	1.45351	-2.02648
Bradykinin	0.0133791	-1.87615	-1.40317	-0.226928	1.33912	-0.346461	1.07723	-1.71724	-0.262882	0.808743	-0.660847	-0.181924	-0.441972	0.058329	-0.353081	-0.545218	-1.47203	-2.31843	-1.67547	-1.67576
BTC	-1.01102	-0.101468	-0.788362	-0.188746	-0.621973	0.0973624	-0.572772	-0.813212	0.0423409	0.746782	0.211852	-1.68125	-1.43184	0.296803	0.0211637	-1.39074	-0.805075	0.638103	-0.600127	-0.096879
CALCA	-2.10127	2.12601	-0.404834	-1.06702	-0.517572	-0.81991	1.33156	-0.170296	-0.669366	-2.55322	0.579274	-0.259761	0.0653674	1.53342	-0.149891	3.70933	-1.12354	1.80308	-2.34375	-1.26367
CARTPT	-0.391044	1.00235	-1.08421	-0.171096	-1.52102	-1.98821	1.14769	-4.40096	3.9128	0.0692843	0.197379	0.389032	0.200206	2.9764	1.35616	0.343873	1.23488	-1.35225	0.601727	1.15126
Catestatin	0.407977	-0.468051	-0.345813	-0.197095	0.523509	0.435561	0.977797	1.35327	0.829261	0.872785	-1.1801	-0.534357	0.570674	0.728345	0.638814	0.0110538	-1.42522	-0.483968	-2.07195	-4.42164
CCK	-0.903016	-0.0312224	-2.22295	-0.288404	-0.604262	-2.20762	0.393314	2.60527	-1.15395	-0.893149	0.635148	-0.14362	-0.210619	1.12937	-1.1349	-0.158212	-1.3505	1.75727	1.84755	0.117853
CCL11	-0.943018	-1.14084	-1.53417	-1.28258	-0.548952	0.500467	0.210261	0.0878149	1.41691	-0.0821008	1.15093	-1.58472	-0.355034	0.00194613	2.27302	0.831339	1.08055	0.924932	-0.644152	-0.913897
CCL16	-1.28294	1.16306	-0.534564	1.40958	-0.395036	0.18605	2.13458	-0.0587813	0.957461	1.74175	0.14145	-0.135923	-0.674558	1.52523	1.17512	0.709793	-1.75331	0.971778	-0.906955	0.493937
CCL17	-0.0228281	0.155232	-1.01401	0.243186	0.437253	0.31966	2.63753	-2.29975	1.4384	2.60653	-0.329939	-0.540278	0.341887	1.11494	0.903292	-0.684946	-0.551094	-0.811629	0.156591	-0.794642
CCL19	0.510478	1.7683	0.477581	0.794616	-0.696289	1.90816	1.48077	-0.978781	0.640202	2.89717	0.468987	-1.49508	-0.524974	1.60292	0.457029	-0.322201	-0.375532	-1.45764	0.975433	-2.0015
CCL2	-0.602284	0.948907	-1.00678	0.627931	-1.66421	1.12113	-0.523996	-2.80719	-0.616088	0.298194	0.831032	-0.23714	0.320666	1.33106	0.98589	1.26916	0.837563	-3.20719	1.07171	-0.278438
CCL20	-0.436543	1.60315	-0.366082	-0.0691872	-0.705032	0.657368	0.941775	-1.26976	1.57912	0.0411831	0.843052	0.473935	-0.696454	1.35084	-0.263387	2.34602	-0.875412	-1.57841	1.35464	0.061739
CCL25	-0.101862	0.242436	-0.6212	-0.553043	1.9333	1.08895	0.677302	-0.222009	0.746719	-0.748732	0.407368	-0.467454	-0.154835	0.266719	0.300373	0.902278	1.21271	-1.3104	0.881775	-1.21295
CCL26	0.711348	2.59641	-0.636305	0.460707	0.0810432	0.640915	1.15245	-2.5972	0.787552	2.23979	0.984339	1.91986	0.475489	0.718253	-0.285128	1.9844	-0.752073	-2.00988	0.871788	-1.60446
CCL27	-0.179517	-0.243611	1.46054	0.510578	0.139541	0.860053	1.21958	-0.963138	0.732744	-2.2888	0.199979	-0.326365	0.884156	0.57385	0.343595	-0.227474	-0.330591	-0.940191	1.09158	-2.34096
CCL4	1.08413	1.2026	-0.977	1.23565	1.35393	-0.136095	1.58549	1.82865	0.510916	2.10526	-0.26245	-1.60277	-2.36181	0.579335	0.722342	-1.26076	-0.197177	1.48422	-2.19853	-0.46989
CCL5	-0.691744	1.75019	-1.12856	1.63773	0.957843	3.71784	2.13887	1.08661	2.01948	1.36906	0.272217	-1.75675	-1.09937	1.54145	-1.11311	-2.01949	-0.713397	0.908715	-1.15875	-3.01247
CCL7	-2.2623	3.48191	-0.571163	0.412507	-0.879671	-0.608319	-1.5156	-1.2161	-0.56917	1.08748	0.89348	0.372767	0.583535	1.95524	1.65504	2.56183	1.30158	1.01753	-0.652843	-1.22099
CD55	-0.212221	-0.101717	-1.31194	-0.381274	0.265056	0.239138	2.12428	-1.90684	2.17145	-3.85996	-0.780234	-0.454691	0.105433	0.828019	0.253846	-0.915819	-0.902252	-2.00629	0.949315	-1.51118
CFC1	0.173254	1.38062	-1.22271	0.127419	0.279366	3.66024	0.769677	-2.59871	1.40243	0.636417	0.232316	-0.681319	0.430525	0.999149	2.337	-0.55604	-0.960846	-1.51215	-1.69216	-0.832282
Chromogranin A (324-337)	0.863909	1.23649	-0.218521	-0.186286	-0.832823	0.14184	1.50343	2.3126	0.129436	-0.210595	0.0038019	-2.11377	0.417579	4.7573	0.425084	0.368288	-1.00736	1.41141	-0.500318	-1.45437
CRH	-1.20836	0.684755	-0.31871	1.46488	0.0842714	1.25177	-0.749198	-1.5566	1.46232	-0.764822	0.597629	-2.35592	0.109007	2.00071	-1.53484	0.550175	-0.400148	0.166329	-3.42523	-1.55381
CSF1	1.20846	2.83659	0.309075	0.388238	0.311183	-0.198502	2.26211	-2.34274	-0.269798	-0.713445	0.073799	0.2599	-0.946349	-0.27136	-0.977116	0.537524	-1.31151	-2.50246	0.72876	-0.689775
CSF2	-0.338862	1.32677	-1.467	0.522882	-0.972378	1.97032	0.638631	4.39716	1.63962	-0.257788	-0.609504	-1.33403	-1.186	0.460143	1.38346	-0.92255	-2.12597	1.61961	-0.416245	-1.58194
CSH1	-1.47747	0.807399	-0.896377	0.917035	-1.15791	-1.46578	-0.833713	3.22806	-1.74967	0.134341	-0.332391	-0.143942	-1.80077	0.757579	0.328749	1.85405	0.0772371	1.22458	0.153851	-0.507073
CX3CL1	-1.68848	1.35641	0.414605	0.187647	1.30265	-0.292896	0.118156	-0.760689	2.22895	1.61796	-0.116332	-0.310694	0.396406	1.35004	-1.87334	-1.2195	-2.89823	-1.53084	0.657574	-1.7451
CXCL1	-0.953042	0.137722	-1.33591	-0.145126	-0.503835	-0.373165	-0.0318613	-1.96147	-2.46139	2.40042	0.0547153	-0.429259	0.737775	1.28595	0.155577	2.40651	0.152969	-0.112311	1.74847	-0.883098
CXCL10	-0.282293	1.32734	-0.59585	0.645852	-0.475374	-3.22912	2.22201	-2.38036	2.7233	0.45439	0.285724	-0.541218	0.804961	1.29171	-0.912499	-0.811762	-0.788838	-2.07677	1.23708	-2.88166
CXCL11	0.352751	1.40834	0.164283	0.231263	-1.13176	0.518158	-1.44008	-2.11311	-0.0435342	1.86729	-0.645959	-1.91753	-1.31343	0.632534	-0.468249	-1.6576	0.572615	-2.46144	1.71921	-1.54002
CXCL12	0.783626	3.89489	-0.604785	1.53014	2.03296	1.26402	2.06619	-1.99001	5.99134	1.22917	-0.485968	1.79334	0.267533	0.780957	-1.42427	-0.73941	-0.493936	-1.09318	2.00006	-3.76747
CXCL13	-1.13953	-1.43737	-2.05676	-0.462731	0.366791	0.120197	0.268958	-2.70985	-0.308163	0.374151	-0.807942	0.26554	0.829952	3.08115	0.662922	3.01024	1.8153	-2.58725	2.26441	0.357892
CXCL14	0.488795	1.43021	1.00682	-0.0177876	-0.0851128	2.60554	0.300081	-1.95587	0.543002	-0.293585	0.240464	-0.534529	0.467723	-0.479069	-1.1072	1.77349	-1.10695	-1.6625	0.918278	-0.118801
CXCL16	-0.673546	2.16788	-0.442801	0.575509	0.118049	0.0290666	0.775795	1.21882	-0.0885428	-2.606	0.381346	-0.400842	0.169431	1.12385	0.836939	1.7137	-1.21823	0.949589	-0.704238	-1.33699
CXCL2	-0.0765923	-0.237468	-1.01001	0.469655	0.926053	3.66016	0.918983	-0.0623109	1.4037	1.09419	0.743299	0.623651	1.19098	0.809459	-1.23362	0.203525	-0.434313	-0.129768	-2.16984	-3.76416
CXCL3	-1.01249	0.772958	-0.215902	0.113925	2.08901	2.09199	1.57768	-1.63474	1.83271	-1.64134	-1.01697	-0.29697	0.745442	2.44849	0.884817	0.0202846	2.41149	-0.742336	0.849869	1.4399
CXCL6	0.0604211	1.38831	-2.67775	1.29274	-0.647982	-1.96349	-1.3465	-1.2492	1.35223	1.23832	0.9614	0.599157	1.97906	1.94475	-0.878798	1.86661	0.0589528	0.092397	1.47337	0.349494
DLL1	-0.819885	2.13105	0.409712	-0.832571	-0.726068	1.48868	1.49583	-2.1576	1.71836	-1.01915	0.952421	1.28837	0.345606	1.15471	1.43081	1.16598	1.11528	-0.393928	0.200229	-0.95083
Dopamine	-0.364293	1.30345	-1.33382	0.0539162	0.276288	1.62692	0.538078	-5.04788	1.36296	0.919397	-0.351702	-0.541141	0.612625	3.14224	1.47215	0.56549	-1.09577	-1.33282	0.739633	-1.15131
DynorphinA	-0.700859	2.22881	-1.65982	-0.112611	-1.41599	0.707415	-0.566713	-0.746508	0.420905	-2.37347	-0.379945	2.23621	-1.14611	1.30279	0.0171364	1.49242	-0.252964	1.19405	-0.834615	-0.730936
DynorphinB	0.286974	1.98036	-1.42245	-0.0392957	-1.83203	1.48976	0.150847	0.261122	0.929587	-0.488078	-0.661375	-0.330986	0.222856	1.57942	0.341836	-2.80641	-2.13842	0.940854	-1.03966	-0.0750764
EDN3	-0.117031	1.65247	-0.137604	-0.0649585	0.0297338	-0.111109	1.25812	1.64535	1.21758	0.28959	1.25817	-1.6752	0.495546	1.44673	-1.2191	-0.764709	-2.49507	1.2914	-1.35371	-1.74688
EFNA1	0.604473	2.00749	0.475513	1.32542	-0.988533	0.28205	0.233078	-1.33061	1.23026	0.681066	0.278398	-1.84862	0.341962	0.0613108	0.491535	-0.875145	-3.48781	-0.628498	-2.14629	-2.2738
EFNA4	1.077	0.0233833	1.5592	-0.06623	0.427678	-0.43315	1.70447	-1.8442	0.712884	-1.34666	0.0111952	-2.95718	-0.170929	-0.178787	-0.0403712	-1.99779	-0.287237	-0.6071	0.290629	-4.09342
EFNA5	0.188967	2.58812	0.0904507	-0.434832	-0.105511	1.0362	-0.209151	-0.964927	0.722347	-0.781769	0.7741	-1.99864	0.929878	0.968597	0.68214	-0.192674	-1.24494	-1.7404	-1.72007	-3.41476
EFNB1	0.839179	0.119366	-1.26411	-0.920496	-1.01159	-0.350279	0.336188	-0.585609	-1.0802	-1.22472	-0.956907	-0.877038	-0.0150153	-0.28571	0.849675	0.983111	-1.27759	-0.553927	-0.79002	-1.97994
EFNB2	-1.52476	0.446843	-1.66066	-0.988576	0.272315	1.54158	1.2245	1.55904	-0.774722	0.706813	-1.68928	-0.590229	-0.121739	0.124843	0.965239	-1.01552	-0.402788	1.12375	0.655165	-0.587655
EFNB3	-0.473747	0.686719	-0.149611	-0.36145	0.398287	-2.98974	-0.364255	-0.941252	0.0124267	0.4073	0.0333713	-1.2754	-0.427849	1.57521	2.52834	-0.521862	-1.0709	-0.153233	-0.204102	-1.66669
EGF	0.109241	2.70098	-1.26198	1.35152	-0.279761	3.28714	2.50021	1.26811	3.36291	-0.83227	-0.95275	0.0586153	-1.07979	0.63337	1.90228	-0.335817	-0.596151	1.431	0.633956	-0.907503
estrogen	-1.00395	1.50507	-1.90601	-0.645334	1.07062	0.410808	1.5442	0.27001	1.68479	-1.06305	-0.751314	-0.352687	-0.849705	-0.021718	0.277523	0.52141	-3.53698	0.519388	0.754502	5.17981
FGF1	1.25944	0.756526	0.31284	0.0577277	0.344097	2.81876	1.69045	1.14861	3.51327	-0.515087	-0.812411	-0.904676	-2.12987	1.15099	-0.773767	-1.83449	-1.14535	1.22714	-2.00934	-1.10313
FGF12	-0.426838	1.13505	-0.590447	1.08995	0.292347	-1.74334	-0.680516	-0.629677	-0.088114	-0.591514	-1.34057	-2.74182	-0.698871	1.19803	-0.888323	-0.703564	-0.0238395	-0.740986	0.277193	-0.0555493
FGF17	-1.29587	0.524186	-0.923157	-1.78251	-0.0115159	-0.690233	3.91023	-1.37944	0.188403	2.22125	0.0673553	-2.50834	-1.09563	-6.84805	0.386347	0.424315	-0.656911	0.122971	-2.385	-1.94575
FGF18	-0.344456	0.689532	0.945973	0.657539	0.363199	-1.15795	-0.142081	-0.537715	0.564805	-1.06449	-0.454158	-0.559122	-0.0751743	-0.0135922	-0.608052	1.02543	-1.53581	0.198927	-1.96542	0.372774
FGF2	0.92471	1.92914	-0.0829661	0.835722	0.57146	1.02579	-0.271348	1.03085	0.098442	1.02066	-1.07728	-1.20493	-0.425517	0.230032	0.0502004	1.85196	0.0152586	0.403537	-3.70083	-1.81911
FGF21	0.648438	0.644175	-1.80035	1.05307	1.12206	1.51369	-0.505216	-0.346507	0.930629	0.921794	0.277802	-1.09889	-1.37365	2.20136	0.852939	-0.651281	-2.30401	-0.0164559	-2.3707	-2.28432
FGF23	-0.882118	1.83945	-2.24257	-0.332532	-0.723902	-1.77811	-5.41781	-1.74404	0.220343	-0.899299	1.13845	0.598093	-0.46403	1.52964	1.9839	1.28269	-1.65361	-2.9152	2.36248	-1.97927
FGF3	-0.924821	1.24675	-0.37747	1.61912	0.569003	0.105788	0.169716	-2.52382	0.113544	2.16488	0.158486	-1.63827	-0.604795	0.102729	-0.579594	1.18725	-0.785542	-1.27593	-1.86121	-1.68814
FGF5	-0.35725	1.42651	-0.333616	-1.39992	0.959244	1.5896	2.02227	-0.491375	1.00166	1.57823	-0.679791	-0.103866	-1.64924	1.62841	-0.327454	0.609835	-0.27786	-1.13473	3.55017	-0.123448
FGF7	0.601241	1.79172	-0.0994651	0.797726	2.50985	-1.25795	-1.00123	-1.23945	-0.14366	1.61679	0.976293	0.846106	0.023864	-0.154158	-0.554147	1.98981	0.335053	-0.543091	2.11089	0.0190555
FGF9	-1.03992	0.0894176	-1.87522	0.977182	2.04886	-0.706228	1.90712	-3.38235	0.764238	0.371385	-1.35704	1.31509	-0.172138	1.92252	0.830232	0.573726	-0.143672	-2.35389	2.88124	-3.48278
FLT3LG	-0.358781	0.436157	-0.391293	-0.149435	1.06344	1.84315	1.05109	-0.704094	-0.252914	-0.0485338	0.219239	-1.32798	0.832469	1.31998	-0.593401	-1.45896	-1.225	-0.754315	-0.843462	-3.44432
FRZB	0.302645	3.06393	0.735412	-0.548194	-1.54466	0.236702	-0.0299597	1.38906	-0.119193	0.964037	0.247586	-1.01798	-0.0495077	0.547417	-1.02758	2.09362	1.51674	1.74539	-1.31204	0.0292396
GAL	-1.51138	-0.754322	-0.529853	-0.902457	-0.640958	-2.40886	-0.789649	-1.06836	-0.305484	-0.861079	0.497796	-0.602973	0.809012	0.735654	0.478861	-1.42149	-2.44233	-0.700019	0.736874	-1.77936
GAST	0.247695	-3.70976	-1.53409	1.7488	-0.0211608	-0.529699	1.07837	0.241864	1.54668	-0.305278	-0.196003	-0.783512	-0.604944	2.08249	-0.0191022	-0.445055	-0.214448	-0.103727	1.048	-0.466157
GCG	0.0985288	1.38095	-0.423312	-0.877383	0.702084	0.0197566	0.83741	0.243141	3.67156	0.40099	0.279348	-1.94294	-0.219364	1.32513	1.41998	0.894324	-0.777158	-0.369355	1.4499	-2.3844
GDF11	-0.572916	1.52679	0.423781	1.0434	0.684877	0.783542	-0.251893	-1.78253	1.83194	-0.580036	0.296242	-0.391294	-1.28838	0.308455	1.47533	1.45507	-1.87111	0.644488	0.662199	-3.17369
GDF15	-0.347914	0.687558	-1.25057	0.216819	1.78969	4.32717	-0.399001	0.955463	1.91575	1.71675	1.0627	-0.329058	-1.92169	1.81471	-0.996914	0.0211682	-2.57515	0.622023	-1.30967	-2.27218
GDNF	-2.12875	0.229387	-1.64303	-1.82644	-0.400831	-0.493971	-4.88964	-0.269653	0.300618	2.08472	1.68812	0.107393	-1.49314	-1.37068	0.279928	2.38574	0.423309	-0.297158	-1.49332	-0.131421
GHRL	-0.356821	1.2507	0.586862	0.502402	0.603117	1.10415	1.14475	-0.267773	-1.27793	1.09609	-0.812142	-1.4487	0.0527959	1.53597	0.734147	-0.541046	-0.477319	-0.300723	-0.780947	-1.66933
GIP	1.1182	1.21185	-0.203609	-2.09378	0.999663	0.262449	0.531915	-0.420688	1.48349	0.212883	0.306727	-0.755925	-0.258129	-3.84603	0.193539	0.359269	-1.86096	0.293978	-0.954652	-1.8718
GLP1	-0.371714	1.56702	-0.173833	1.52168	-1.05192	-0.548136	1.14824	-0.239125	1.59464	0.290655	0.767779	0.120019	-2.25368	2.18312	0.534411	-1.0004	-2.08898	-0.559443	1.23752	-0.870166
GLP2	0.560134	1.08429	-1.59008	-0.349011	0.556787	-0.587221	1.93487	2.51177	0.86463	0.581487	-0.253893	-1.60474	-1.48962	0.723843	-0.181299	-0.247257	-1.36929	1.95254	0.109905	-1.24934
GRN	0.462129	1.30796	-0.516449	-0.174684	-0.393307	0.407329	-0.55785	-1.87556	1.1185	-0.889143	-1.86941	0.719162	-0.490969	0.830435	0.283835	0.24397	1.12485	-0.798674	-0.047819	1.29277
GRP	-1.16048	0.570582	-0.0603436	0.353546	-0.0584532	1.54395	3.75986	-2.92069	0.742407	0.80143	0.514504	-2.0835	-3.22756	0.431555	0.0557291	0.242915	-3.28016	-2.19317	-0.846676	-2.73776
HBEGF	-0.952343	-0.349507	0.208203	0.131512	0.762353	-0.811584	-0.239273	-1.68722	2.28718	-3.14388	0.125153	-1.11628	0.939991	0.901728	-0.696594	-0.318072	0.780926	-1.83913	-1.99991	-0.015169
HGF	-0.694954	1.28454	-0.656407	1.07576	1.36328	4.15102	3.34903	-1.63797	-3.97456	1.39022	0.403031	-2.18713	0.245774	2.21689	0.395895	-4.76469	-1.73926	-1.30745	-5.08529	-2.36707
IAPP	0.304072	0.0953047	-0.177111	0.393423	0.119245	0.19732	0.454612	0.275815	0.151509	0.866522	-0.443797	-0.0632223	0.450848	0.211827	1.5493	0.882107	-1.61197	-0.000727472	0.247971	-1.98471
IFNG	-0.592457	-1.23285	-1.12628	0.510677	0.636115	0.170013	-0.993394	-2.94773	1.92277	1.98889	0.288218	0.0403605	-0.496245	0.043716	0.772328	2.4712	1.26984	-1.61765	0.772384	-2.49513
IGF1	-0.563073	0.494226	-0.673994	0.512717	-0.972456	0.813607	1.12725	-2.35646	-0.686074	1.62912	0.390915	-2.75454	-0.287628	-0.214263	-1.47249	1.19617	-2.55838	-1.29308	-0.386024	-2.93554
IGF1	-1.18576	2.72827	0.517613	0.188185	2.06192	-0.415854	-0.216758	-2.39306	2.6365	1.98565	-0.433458	-0.0597355	0.205129	0.730076	0.428963	0.461254	-2.04329	-2.23166	1.48729	-2.08524
IGF1	0.232992	1.36291	-0.277395	-0.430547	-0.683859	0.922358	0.882798	0.0781855	-0.663627	1.38855	-0.503264	-1.64625	-0.35837	-0.40029	-0.726528	1.0912	0.365941	-0.316822	1.92174	-2.36777
IGF1	-0.552076	-0.252082	-1.43816	-1.76778	-0.210508	0.786736	0.571752	-1.35864	-0.095866	1.5856	-0.0913607	-1.1807	-0.128658	-0.161255	0.590233	1.378	-1.1586	-0.815476	-1.17145	-3.45967
IGF2	-0.736355	0.634225	-0.627683	0.343548	0.989458	1.50299	0.420396	-1.6168	0.405197	1.16296	-0.670766	-0.760966	-0.555843	-0.501199	0.0701498	-0.270772	-1.29354	-2.37883	-1.12279	-3.37968
IHH	-1.77936	0.411574	-0.901832	-1.1379	-0.237438	-0.152768	0.482124	0.374862	1.20661	0.0904157	1.26678	0.242827	-1.0682	0.588106	0.0653584	1.5502	2.15068	1.26144	0.388729	-0.00517326
IL10	0.206302	-0.542774	-1.04442	-0.0479878	0.312629	-0.238544	-0.104191	-0.343311	0.795527	-1.37575	0.380609	-0.313864	-2.18012	2.02359	0.820029	0.765138	-1.55327	0.43822	-1.09634	-4.17229
IL11	0.509524	-0.117917	-0.461409	0.841216	0.629985	-1.25499	0.533151	-1.13819	0.189739	-0.715478	-0.689325	-0.390475	-0.0474396	3.85958	0.450103	0.0863378	-0.515629	-1.87832	0.492675	-1.99255
IL13	-0.223871	-0.149863	-1.24035	-0.312502	-0.598033	3.87892	-0.388577	-3.15641	-0.647287	2.61463	-0.0556054	0.939313	-0.0546109	0.548944	1.45892	0.540541	0.440774	-1.81987	1.42567	1.84634
IL15	0.00467619	0.242193	-0.466953	0.0963991	1.21492	0.245785	1.56457	-2.46712	2.37322	1.39268	0.108501	-1.99027	-0.390127	0.999953	0.0519482	-0.197036	-0.750693	-1.08544	2.30054	-1.09892
IL17	-0.499872	1.86712	-0.678002	-0.717242	-0.927928	0.138213	2.82743	-0.848936	0.719473	-1.10495	0.0777343	-0.825166	-0.854774	1.67846	1.03689	1.50763	-2.12833	0.747522	0.0138699	-0.154573
IL18	0.381064	1.96897	-0.122875	-0.593895	-0.317753	2.16453	1.79483	0.367566	-0.00340163	0.741947	-0.286706	-1.90129	0.104974	0.620003	0.149601	-0.168334	-1.91152	-0.583555	-0.937648	-1.79402
IL1alpha	0.661595	0.286972	-0.992286	0.329412	2.84518	-3.14548	2.85286	-1.52003	0.845556	-2.03923	-0.314411	-0.731841	-0.148555	0.403868	-0.18386	-0.55455	-1.29376	-0.816567	-0.649242	-4.28625
IL1B	-1.27573	1.01437	0.521402	0.429281	1.7574	2.09932	-2.10371	-2.91051	2.08695	-4.94814	-1.83893	-1.53957	2.087	3.45709	1.72642	-0.267119	0.656912	-1.72525	2.13635	1.67309
IL22	-1.974	0.69905	-0.389725	-0.486173	-0.7095	-0.430428	1.43808	-2.27593	0.386715	-1.44369	0.302752	-0.710405	0.506694	0.743728	-0.37242	1.34388	-2.30354	-1.26428	0.540477	-0.890557
IL25	0.0611053	0.71582	-0.297666	-0.787127	-0.951598	1.86306	-0.580586	0.154004	1.13967	3.03496	0.703642	-1.04256	-1.20432	1.50309	0.686407	-0.68869	-0.914734	0.539655	-1.06464	-0.856095
IL27	0.125911	2.06481	0.0889505	1.39131	2.38893	2.76945	2.48971	1.05389	0.36884	3.2607	0.495665	0.637345	-0.544527	2.36478	3.81034	-1.27202	-2.30074	1.14044	-0.872229	-3.25943
IL32	0.699239	1.34775	-0.739535	1.46637	-0.3763	2.66271	1.90494	0.00302622	0.928685	0.072223	0.27333	-1.61091	2.64654	0.598406	0.911829	0.92899	-0.77647	1.02694	-1.35492	-2.29818
IL33	-1.08744	0.896823	-1.92343	0.70956	-0.724691	-1.10897	-0.685122	-1.16435	0.0867114	-0.43293	1.15805	-0.643673	-2.32587	1.78732	0.718621	1.22113	0.650313	-1.00265	0.0794865	-2.56751
IL4	0.0739001	2.94731	-1.76974	0.462027	-0.581681	1.853	1.98691	-1.35075	2.09165	-1.36602	0.382829	1.34034	-2.05586	0.731947	-1.28826	0.313795	-1.65396	-0.489297	1.46706	0.981985
IL6	-0.509876	1.72852	0.391412	0.137216	0.231488	0.721753	-0.909888	-0.270117	0.870107	0.650315	-0.0668099	0.232199	-0.309633	1.69633	-0.242272	0.692272	0.855278	-0.404461	1.58891	-1.90475
IL7	-1.48276	1.23177	-1.34307	2.45361	2.80582	0.966511	2.77456	0.208643	5.70457	1.24497	0.114454	0.178168	0.0187941	3.20151	-0.186906	-1.17033	-0.192124	-0.154866	0.629642	-2.02252
IL8	-0.517931	0.816824	-0.402698	-0.0161621	-0.87602	-0.929366	1.6917	0.296112	-0.183236	-1.77169	-0.483109	-1.48677	-0.0938211	2.06448	-0.120697	1.23388	-0.974953	1.21217	-1.63992	-0.996727
INHA	0.39996	0.843001	-2.90337	-0.113102	-0.122728	0.104519	1.27483	0.152095	0.542894	0.0985289	0.583684	-1.20506	-0.860032	2.11511	0.872959	-1.19906	-2.93716	0.999316	1.8981	-0.114477
INHBA	-0.369403	0.439596	0.308256	-0.190015	-0.490922	0.224504	0.859304	-2.46502	1.91429	-0.269409	0.852684	0.441774	1.59965	0.742959	-1.61024	1.50348	-0.709352	-1.31164	-0.485805	-0.0637025
INS	-1.08611	2.14705	0.785316	-0.499551	0.395946	0.27829	-0.391827	-1.36715	0.00224984	1.21891	-1.05173	-0.26095	1.14074	-0.949003	0.17739	-2.21176	0.0728888	-1.16889	-0.961774	-2.19072
INS	-0.0216273	1.14953	0.286827	-0.298177	0.618523	-1.2997	0.319409	-0.725991	-0.472839	2.02616	0.230462	-0.79494	-2.123	-0.51458	0.923236	0.289804	-2.59881	-0.692516	-1.04739	-0.868932
Ins	0.960929	0.229008	1.66447	-0.749472	-0.218404	-2.66157	1.41773	-0.861157	1.28826	-1.39641	-0.312635	-1.41367	0.723668	0.330886	-0.0222555	-0.155644	-2.9236	-0.667305	-0.150757	-1.63173
INS (Ins2)	0.0239889	0.188185	-0.499963	0.456541	1.3976	1.52765	2.05684	-1.19671	2.50941	1.86075	0.777585	-1.95581	0.788281	1.03768	0.776794	-0.0753796	0.0929826	-0.439238	0.0490776	-0.750303
JAG2	-1.9698	0.423522	0.774936	0.933415	0.23067	-0.557378	0.771255	1.0136	1.69547	-1.438	-0.336264	1.35699	1.26644	1.18761	0.653756	2.34022	0.976993	1.39244	-1.56562	-0.813468
LEP	0.903316	1.62038	0.772373	-1.44284	0.621837	0.25572	1.0582	-3.45879	1.31759	0.322818	-0.961954	-0.276575	0.516492	1.06765	0.0214779	-0.117371	1.44413	-1.96695	0.239423	-1.03738
LTB	-1.27905	1.10545	-1.59153	0.987042	-1.23533	0.752125	0.726171	-1.05235	-1.08944	1.59382	0.98493	-1.25525	-0.256931	1.18328	-0.135157	1.27848	-2.12285	1.04763	-0.612018	-1.73004
LTB	-2.70876	1.22545	-4.04667	0.164451	-0.688121	2.05353	-1.33027	-1.64921	-1.45859	1.77089	1.55108	0.536368	-0.598897	-0.269912	-0.477304	0.98498	1.92114	0.80291	0.131374	-0.614378
MCH	-1.89161	-0.144834	-0.200216	-0.292922	-0.430263	-0.639032	-0.170011	-3.22757	-1.98365	-1.52406	0.75903	-1.34478	0.941867	1.76449	0.661296	0.795633	-1.37463	-1.49403	-0.148509	0.929752
MDK	-0.445936	1.9766	0.0756063	1.96308	2.40667	0.404904	2.90555	-2.63797	0.645775	-2.72853	-0.179409	-0.127375	1.31384	3.26866	1.94484	-1.59869	-0.866419	-2.29227	-0.235358	-2.19395
Met-enkephalin	-0.69622	1.78465	-0.496306	0.401693	0.237683	-0.44645	-1.11247	-2.30428	0.370133	0.835598	1.15424	-0.974112	0.360703	0.418779	1.10554	1.90003	0.243252	-0.494795	0.283689	0.986941
MIF	-0.716264	0.190033	-1.81304	-1.44719	0.764537	0.451688	1.34443	-0.177675	-0.0587067	0.225708	0.163984	-0.55041	0.0541416	1.00082	-0.346562	-0.0670501	0.781363	0.0596502	0.997744	-2.1258
NGF	-1.35374	0.973066	-0.862221	-0.769572	0.62627	-1.1576	3.39768	0.622636	-1.60093	0.367058	1.30131	0.759182	0.474199	1.03974	1.29401	0.946085	-0.597695	0.656838	0.124618	-1.74386
NLGN1	-2.30331	0.494017	-1.30751	-2.67341	0.0862467	-0.163272	-0.629072	-3.34058	0.825199	0.283581	0.63923	-0.0613792	-0.572169	-3.69399	0.064482	0.956665	0.656728	-2.15093	-0.667799	-1.44273
NLGN2	-0.00861048	2.28208	-1.01848	0.240542	0.0950202	1.12196	2.03846	-2.83498	1.26223	-1.10895	-1.02063	-0.297956	1.37146	-0.155996	-1.60399	-2.34168	-3.0066	-1.01098	-1.07814	-1.67057
NLGN4	-0.234615	2.1676	-0.444121	0.906033	-0.114484	1.81685	-0.531381	-4.45854	-1.00728	0.140139	-0.415306	-0.324296	0.88186	1.23721	0.306179	0.506822	1.01807	-2.66695	-1.56475	-0.00806836
NMB	-0.363741	0.7097	-0.277148	1.02667	0.230042	0.703851	1.9571	3.14811	1.56987	-1.10727	0.577941	-1.12163	1.61948	4.91946	0.409122	0.90692	0.610322	2.19581	-0.0588364	-0.573278
NP	-0.551764	1.31432	-0.76296	0.182388	-0.486901	4.04735	1.68041	3.08718	0.83316	0.466012	-0.627281	-0.281032	-1.64872	1.61118	0.782719	2.20186	-2.38556	0.793814	-0.0715604	-0.466045
NPW	-0.378506	0.358996	-0.552967	-0.0204264	-1.23998	0.48513	1.13256	1.84235	0.601471	-1.18848	0.386739	-0.203246	-1.13218	1.86125	-0.994833	1.32155	-0.71219	2.3861	0.0784626	-2.65609
NPY	-1.12778	0.0192039	-0.136715	0.78295	-1.35635	0.255808	0.250154	-2.34722	2.37405	0.263385	0.144357	-1.22433	1.01859	0.926817	-1.67047	1.04113	-2.9657	-0.987316	0.871768	-1.71564
NTF3	-1.89478	1.259	-0.729593	-1.0392	-1.78921	-1.10537	-0.738034	-2.20812	0.414	-1.52665	1.26804	0.268048	0.846452	0.304588	0.541247	2.06423	0.424021	-0.920223	1.86111	0.381818
NTF4	-0.448635	2.03261	0.14319	-2.21668	-6.33732	3.23103	3.57467	-0.428027	1.9927	0.505907	-1.72364	-1.59539	-1.83267	-3.4895	-0.901433	-0.084902	-2.28033	-1.35751	0.607436	-0.546833
NTN1	0.804082	1.77945	0.704038	0.486898	2.84827	-1.15292	0.412977	-1.00338	1.02998	-2.08897	-0.509175	-0.387419	1.713	-2.21357	0.285502	-0.539161	1.12554	-0.536075	0.254118	-0.591387
NTN4	-0.98323	-0.223522	-0.382561	0.761882	0.193147	-1.17931	-1.1977	1.36371	-1.49476	1.34976	-0.736018	-0.049815	0.297395	1.04388	0.334621	0.972091	-0.0731511	0.472734	-1.5626	1.87927
NTN4	-0.0747989	1.0108	-0.286159	0.0697585	0.937041	-2.07274	0.509522	1.13484	0.987246	-0.0590177	-0.567342	-0.907874	0.0688429	0.431295	-0.119394	-1.71585	-2.07742	1.92556	-0.571874	-1.34744
NTNG1	0.448878	2.59158	-1.04788	-0.0307749	0.403139	-0.569982	1.35498	-2.70288	-0.490577	-0.580988	-1.04072	-0.48842	0.52766	1.53034	0.512272	0.0702562	-1.78533	-1.41222	0.678814	0.223032
OLFM1	-0.727086	0.141821	-1.63146	-3.07615	-1.30494	-1.35075	0.315804	-2.02642	-0.1496	0.527193	-0.331029	0.57691	-1.57266	-3.20391	-0.113628	0.411961	-2.1996	-1.30502	-1.0005	-1.78227
OSM	-1.08998	1.83177	-1.32917	-0.918608	0.345432	1.49244	-0.701818	-3.28848	-0.84487	1.64025	1.05698	0.65581	-0.766126	1.31328	-0.143859	0.957226	1.34751	-0.543669	3.31254	-1.01843
Oxyntomodulin	-1.02535	-0.34079	-1.96884	0.322643	0.521936	0.050027	-0.0141345	-1.56452	-0.582001	0.239333	-0.652966	-0.867938	0.603172	0.340577	-0.638154	1.36233	0.208814	-1.57835	-3.63471	0.16533
PACAP	0.318273	1.33396	-1.26465	-0.675466	0.17035	-0.0761748	1.6324	-1.21519	1.92211	-0.26167	-0.754238	-0.519141	-1.92698	2.93888	0.674206	-2.44989	-1.5723	-0.0528514	-1.68311	-3.92465
Pancreatatin 37-52	-1.8345	-0.706442	-0.528969	-0.0186418	-0.238068	0.13603	0.470558	-2.39698	-1.50474	0.610148	1.79897	-0.0622678	1.9097	1.68558	0.272942	1.49069	-1.30206	-1.60166	0.3411	-0.835891
PBS	-0.41008	0.834714	-0.788873	-1.25867	-0.608654	0.170515	1.29061	0.348499	-1.588	1.61873	-0.430424	0.4968	-0.00765311	-0.232211	-0.497378	-1.32424	-0.775606	0.197248	0.238395	-0.545668
PBS	0.399973	-0.868043	0.769769	1.22403	0.593524	-0.171082	-1.32873	-0.35296	1.54453	-1.66966	0.386802	-0.564467	-0.0226009	0.217477	0.362351	1.09742	0.675462	-0.20648	-0.24307	0.513015
PDGFA	0.00361684	6.84977	-1.09731	1.18898	1.63748	1.13029	2.36294	-0.600029	3.59322	0.993915	-0.222988	2.15029	-2.07735	0.955866	-0.643671	-0.478862	-2.03925	-1.90386	0.118715	-0.770888
PF4	-0.187769	0.860738	-0.704347	0.693443	2.34701	0.00842104	-0.0595837	-0.0663359	0.624372	0.94449	-0.308625	-0.801234	-0.129007	0.7016	0.310361	0.24495	-0.285271	-0.862394	0.251106	-1.54974
PGF	-1.76507	0.786155	-0.27039	2.3654	1.90901	0.269554	1.76773	1.57453	0.537185	2.67177	-1.31839	-0.202832	-0.729462	1.84829	-1.15741	0.0800569	-0.0760079	0.734273	0.731941	-3.57465
PNOC	-0.577142	1.04433	-0.937883	-0.833156	0.0591325	0.708581	0.845133	-2.09865	2.69623	-0.789984	-0.343333	0.301512	0.539486	0.442575	0.731945	1.2484	-0.326824	-1.39168	-0.224543	-1.15493
PPY	0.00586171	1.72211	-1.39671	-1.85968	-2.30234	0.549724	-0.773019	-3.07282	-1.18838	1.75839	0.706792	-0.721628	-1.51076	0.727799	0.46336	0.755779	-0.292362	-1.79985	-0.403845	0.696709
PRL	0.35099	0.798221	-1.85102	1.47554	1.41346	0.153263	1.25356	-1.88088	0.0599879	0.972147	-0.0261614	-3.22965	-0.439567	3.35855	0.756796	-2.39209	-0.0390687	-1.10421	1.55551	-2.0044
PYY	-0.406822	0.820491	-0.239387	-0.119877	-0.352436	-2.23476	3.09204	1.54898	1.36311	2.58834	0.446675	-1.1583	-1.11178	-0.271285	-0.0792597	-1.78789	-1.3831	1.31919	-3.07556	-2.35685
REG3A	-0.908704	0.863529	0.477521	-0.789021	-0.2049	-0.711574	1.45392	-3.1678	1.46851	0.978019	-0.382162	-2.31249	0.813937	1.30716	1.22806	-0.630281	-0.836594	-2.12218	-0.785075	-0.435052
SAA1	-0.235027	3.09296	0.449971	1.22062	2.81945	-0.18612	0.859294	-2.42463	0.42591	2.02913	0.0552842	2.12106	-1.40426	1.9991	0.320866	-0.0727732	-2.34617	-1.99631	-1.60599	-3.95829
SCG2	-0.147212	0.58083	-1.19567	0.0283068	-1.11977	1.43986	1.29121	-2.65595	1.44618	-0.887175	-0.544224	-0.135318	0.459825	0.819527	1.56969	0.0635208	-0.366919	-2.10475	0.452361	-1.55151
SCT	-1.93883	-0.215896	-1.05117	-1.25777	-1.55277	1.26796	-1.01493	0.173692	2.10683	-0.974726	1.41648	-0.668818	0.37346	1.05681	-0.086087	0.650236	1.70662	1.77662	-0.371255	0.425978
SEMA3A	-0.14662	0.107612	-1.70851	0.465841	-1.7439	0.100093	0.800873	0.410742	0.0185088	-1.03809	-0.931066	0.230292	-1.00793	1.57581	0.816665	1.5222	-0.882925	1.03875	0.145338	0.0446292
SEMA3C	-1.33151	-0.380874	-1.41046	-0.913418	-0.593101	0.517941	-0.569538	-2.06521	0.394554	1.12157	0.102202	0.470941	-0.232275	-0.00366624	0.0270168	1.35322	-0.310922	-0.753648	-0.624783	0.807856
SEMA3E	-0.63651	2.0095	-0.0206513	-0.690491	-1.06003	0.177624	-0.548451	-1.65798	0.91586	1.15098	0.408376	0.0781001	-0.819934	0.851043	1.56484	2.65328	2.19109	-0.407326	-1.392	-0.580586
SEMA4A	3.28656	1.86178	-3.40229	-2.11577	-0.251029	-3.40272	1.33934	0.888192	0.99948	-0.148043	4.83957	0.704469	-0.247982	-4.93682	6.44501	-0.985471	-3.14711	1.07845	1.19991	-2.83934
SEMA4G	0.32234	-1.59171	-1.24418	0.841787	0.0829994	0.482704	0.629968	4.30269	1.45994	0.673354	-0.612759	-0.528999	-0.211733	1.81549	0.453793	-0.105468	-2.1016	1.77378	2.04691	0.0773799
SEMA5A	0.0658436	1.11537	-0.541105	-1.17519	0.976596	1.95182	1.01882	-2.16205	1.82201	0.899658	-0.31874	-0.574986	1.47291	0.116768	0.0602034	0.205881	-0.608693	-0.70089	0.95006	-1.96855
SEMA6A	-1.86773	1.12595	-0.906146	0.260824	-0.973386	-1.11282	0.398779	-1.82304	1.23041	-0.100873	0.161653	0.0820468	-0.624946	2.44032	-0.740049	0.743003	0.00920471	-1.24429	-3.35071	-0.0200987
Serotonin	-0.549425	-2.84335	0.816131	-1.14186	-0.418837	0.698179	0.111675	-1.88262	1.80004	2.26281	-0.709499	-1.36823	-0.0324184	-0.00557449	0.565602	0.175374	-2.1564	-0.949608	0.941319	13.656
SHH	0.194434	0.102763	0.367169	1.18217	3.08128	0.15917	0.62059	-2.74806	-0.386027	1.77264	-1.73249	-0.335051	0.0518823	0.3418	-0.560047	-0.701466	-1.58499	-3.03037	-2.81737	-3.28408
SLIT1	-0.483712	0.434793	-0.580547	-0.093647	-0.626769	0.29901	-0.635794	-1.10604	-0.361598	0.0155844	-0.207725	-0.342303	0.892867	-0.262951	1.89653	0.251146	-0.459915	0.0933662	0.914788	-0.914989
SLIT2	0.304655	1.11238	-0.693426	-0.547084	-0.304297	-2.5839	2.03674	-3.8007	0.215959	-1.83308	0.0109938	-0.0460111	-0.678498	0.347036	-1.43191	2.81604	-1.52808	-1.9322	-1.78994	-0.226209
SLIT2	-0.660902	0.568577	-2.18331	1.60824	2.3587	0.511873	3.13501	0.258165	-0.037704	-0.335267	-0.595356	-0.857864	-0.15536	0.803031	-0.492507	0.962102	0.187501	0.103836	-0.86204	-1.64683
SLIT3	1.0993	1.49431	-0.565864	0.264642	1.14718	1.79424	0.784968	-2.37178	2.19058	0.201806	-0.730326	-0.25615	-0.359073	0.641332	0.406785	0.405889	-1.23446	-0.804742	0.0356018	-1.83092
SST	0.0171285	-0.654443	1.13458	1.14625	0.837793	3.01236	-1.48589	2.84414	0.854499	0.194564	-0.4546	-2.52643	-0.896143	-0.510558	-0.323872	-0.753288	-1.85939	1.85664	-2.8066	-1.78524
TAC1	-0.617673	0.875172	-0.435417	1.02413	0.370025	-0.476295	2.37255	0.980623	0.946229	1.66845	-0.0915913	-2.17587	0.0307749	2.41819	-1.37212	-1.0539	-1.82989	-0.00641083	-0.189581	-2.69877
TFF1	-0.399401	1.34316	-0.829836	1.43249	0.292364	-0.508119	-1.74438	-2.12447	-0.678508	-0.196044	0.0704413	0.624343	0.316219	2.02663	2.61901	2.28034	1.74015	-2.02272	0.0661496	0.396313
TFF2	-1.12128	-0.745165	0.0250699	0.527833	1.79368	-1.06809	0.680889	-0.844633	-1.24626	0.0106586	0.012626	-1.08658	0.256639	0.543793	0.248744	1.07387	-0.56654	0.223679	-0.0241289	-0.507681
TFF3	-0.698593	0.492885	-2.15885	1.09053	-0.098431	2.37212	-1.60574	-1.51108	1.26124	-1.44733	1.39275	-1.58579	-0.355523	1.32988	-0.769187	-0.568711	-0.114945	-0.685978	-0.805526	-0.611135
TGFA	-0.349585	1.34419	-1.17652	-0.637364	-0.210744	1.31009	1.6	-0.863085	0.668057	2.72059	-0.451326	0.277753	-0.559494	1.96988	2.11614	-3.00849	-1.69314	-1.14772	-1.01013	-0.787293
TGFB1	0.178772	2.53454	-0.476116	1.92778	2.33223	0.276614	1.60793	-1.89794	2.88862	1.53106	-0.226655	-1.52326	-0.231781	1.90453	-0.660156	-0.300605	-0.871373	-0.821621	-0.811107	-5.95109
TGFB2	0.130192	2.39499	0.415406	-0.174208	1.1262	-0.0465905	0.547571	-3.35487	0.553407	-1.19487	-0.270828	0.752329	0.913217	1.78741	0.637031	0.783151	-0.225818	-2.31255	-0.237251	5.48245
TGFB3	0.371157	3.58675	1.30854	0.79311	2.00882	-1.29337	0.751312	-1.44012	1.72584	3.34629	-0.192338	2.27519	1.02337	2.03281	-0.271795	-0.911534	-2.00494	-1.0307	-0.962743	-0.655655
TLQP-21	-1.31911	-1.00191	-0.770591	0.21799	0.0820573	0.90234	-0.0423921	-0.185239	1.29434	1.09715	1.58759	0.805841	-0.55282	1.19343	0.622709	1.32387	1.7883	0.608186	0.578188	0.083578
TNFSF10	-0.236989	0.100935	-1.82709	0.448631	2.50526	1.66265	0.815269	0.389782	-1.37221	3.11557	-2.30693	-1.16576	-0.722456	1.20933	0.787187	0.0853026	0.000403581	-0.287104	1.27524	-1.25483
TNFSF13B	-0.378171	1.15526	0.104059	0.494376	1.52175	0.333295	0.972338	0.898797	0.380897	0.0104135	-0.207564	-0.0312105	-1.87687	1.50636	-2.19832	-1.85192	-2.05808	0.290594	0.252476	-1.14265
TNFSF14	-0.769808	1.84047	-0.973186	-0.254179	-0.256121	1.31673	-0.420377	1.18095	1.32324	2.55109	0.369663	0.0919924	-0.93728	0.179279	0.426592	0.0496284	-2.48235	-0.246704	1.6304	-2.01178
TNFSF15	0.188435	5.92038	-0.0893853	0.350983	-1.067	2.42354	1.97585	-1.09971	2.59765	1.07114	0.520474	3.52297	-0.32795	2.0269	-2.46251	0.651242	-1.30612	-0.0303644	0.383651	-1.92393
TNFSF4	0.433559	1.94151	0.320959	1.71722	1.26451	3.26963	1.7396	-1.0663	1.46046	1.27545	-0.276968	-0.25901	0.307536	1.28266	-2.07903	0.781217	-0.0292388	-1.17387	2.07272	0.142165
TNFSF9	0.107405	2.12174	0.444331	1.63404	1.8787	0.779773	1.33558	0.314185	1.34149	1.76812	-0.113884	2.13455	0.529803	1.81933	0.202954	1.78456	-0.54659	-1.13355	0.340944	-0.567806
UCN	-0.861661	1.3587	-0.380768	1.10519	0.600261	-1.35396	1.63587	-1.29872	1.6414	-0.381157	-0.732428	0.0739943	-0.107084	1.43064	0.424076	2.34261	0.910758	-0.991838	-1.29091	-1.52418
UCN2	-0.0496979	0.535866	0.242396	-1.11274	-0.305029	1.23856	-0.21316	-1.85756	0.823043	0.151418	1.02153	-1.4078	-0.516638	0.141092	-0.382495	0.869082	-0.794065	-1.67395	-1.43078	-0.299281
UCN3	-0.769576	1.06316	0.570292	0.0401101	-0.866623	-1.68708	-0.673761	-4.21303	1.55173	-0.877423	0.460319	0.74434	2.02272	3.05223	1.79716	1.21927	0.647933	-2.32813	0.453578	0.30588
VEGF	0.635991	1.17841	-1.17723	-0.262358	-1.11184	-4.04755	2.31526	2.08957	1.3076	0.608895	0.0221026	0.575659	-0.194486	1.38671	1.51204	-1.38535	-1.65711	1.56052	0.216418	-2.69672
VEGFB	0.446385	1.09694	-1.51179	-0.193479	-1.29651	-1.45677	2.22466	-1.20278	-0.456112	-0.10432	0.225641	-0.426744	0.722169	2.09469	0.423572	3.47065	-1.55788	-2.03739	-1.5673	-0.303085
VEGFC	-0.397976	1.1282	0.702929	1.21014	1.86669	0.254253	1.27941	-1.60701	2.53036	2.31317	0.200506	-3.10655	-0.357618	1.88442	0.547445	-3.35931	-1.64557	-1.55113	-1.13763	-3.59973
VIP	-1.28466	0.421432	0.0336033	0.0333839	-0.523272	-1.416	-2.11708	-3.24284	-0.0404007	0.0659446	0.68419	-0.0372742	-0.064658	0.681265	0.648716	2.72646	2.64778	-1.49855	-0.813796	-0.855059
WNT1	-1.55837	-0.0719652	-1.14136	-0.0610707	0.632602	-0.104568	-0.938503	-2.41064	-1.17024	2.08686	-0.033905	-0.400019	-0.278202	1.41396	2.54474	0.360258	0.178704	-1.99207	-0.373484	-1.52546
WNT11	-1.335	0.739239	-2.1532	-1.13081	1.08231	-0.205702	-2.21431	-2.63439	1.09159	-1.98089	-0.854676	1.22706	1.21224	3.6522	0.685082	-0.00858091	0.867806	-1.40225	0.34789	-0.893304
WNT3A	-1.0228	2.04973	-2.89259	0.166076	0.381233	-2.60939	0.305824	1.42074	0.551492	-1.74025	0.672443	-0.196917	-0.40924	0.838886	1.38189	1.99476	0.236971	1.18723	0.508272	1.19777
WNT4	-0.838917	-0.0313418	-0.203342	-0.807939	1.29121	1.64731	-0.757883	0.792496	-0.111691	-0.0530136	-1.94048	-0.844286	-0.118745	0.808389	0.22901	-1.55869	-1.80464	0.775587	1.15421	-3.01838
WNT5A	-1.19269	0.0220718	-2.42071	-1.83277	-1.19568	-0.385688	-0.615687	-1.2249	1.48484	-0.418652	-0.0760579	1.1983	1.97438	0.85997	0.911678	1.48187	0.326418	0.887244	0.214512	0.696204
WNT5B	-0.960449	-1.02927	-2.34726	0.0962304	-0.517265	-0.947015	2.90722	0.222871	0.123705	-0.494659	-0.464381	-0.841244	-1.16825	0.0935985	0.111108	1.09339	-2.12179	1.01122	0.838802	-1.30189
WNT7A	-1.62446	0.350698	-0.677572	-1.30112	-1.22402	0.451712	1.81804	1.0863	1.61299	0.999422	1.0798	0.704914	0.276156	1.08097	0.899375	0.761528	-1.9648	0.789307	0.1668	-0.9613
WNT9B	0.462466	1.83513	-0.998706	0.55675	0.753138	-1.12192	1.71212	-3.30792	0.592471	0.0367656	0.495396	0.577229	0.931171	2.45631	0.461627	-1.91495	-1.49226	-2.78824	-0.116772	-2.74875
Xenin-8	0.482841	1.58267	-0.496153	0.635598	0.67044	-1.11485	1.22585	2.38822	0.357955	-0.307551	-0.266585	-2.20862	-0.884187	1.55986	-0.556355	-0.289784	-1.62955	1.57872	-0.968542	-2.42495

## Sheet: day two p-values
factor	5G serum depleted only: 10nM of factor	5G with cytokine cocktail: 10nM of factor	5G with thapsigargin: 10nM of factor	5G with palmitate: 10nM of factor	20G serum depleted only: 10nM of factor
alpha-MSH	0.2567	0.5463	0.5841	0.0547	0.1299
gamma-MSH	0.0641	0.1523	0.2386	0.3435	0.4902
beta-MSH	0.1096	0.6439	0.544	0.141	0.0704
10% FBS	0	0.0007	0.0002	0.0016	0.0017
10% FBS	0	0.0009	0.0017	0.0001	0
10% FBS	0	0.0001	0.0002	0.0016	0.001
10% FBS	0	0.0002	0.0016	0	0.0011
10% FBS	0	0.0013	0.0006	0.0017	0.0007
10% FBS	0.0002	0.0002	0	0.0002	0.0002
Acrp30	0.2363	0.1714	0.001	0.0457	0.3776
ACTH	0.2485	0.0354	0.1982	0.7478	0.1027
ADIPOQ	0.5804	0.728	0.4383	0.1197	0.0216
ADM	0.0592	0.3278	0.3342	0.4219	0.3038
AGT	0.311	0.0056	0.0605	0.3081	0.134
ANG1	0.1218	0.6649	0.2779	0.6476	0.5458
ANGPT2	0.4576	0.1002	0.3713	0.4241	0.3073
ANGPT4	0.4952	0.0626	0.2498	0.2562	0.2101
ANGPTL3	0.5915	0.2188	0.4977	0.7296	0.1913
ANGPTL4	0.0489	0.2448	0.1593	0.3799	0.183
AVP	0.5925	0.0349	0.0908	0.1738	0.1743
BDNF	0.1974	0.6675	0.4479	0.1493	0.0466
beta-endorphin	0.307	0.5097	0.0014	0.2857	0.6017
BMP1	0.2778	0.25	0.3153	0.6297	0.1835
BMP10	0.1273	0.3478	0.5193	0.1149	0.4997
BMP15	0.2212	0.2629	0.0201	0.6116	0.1291
BMP2	0.0936	0.6281	0.2046	0.2503	0.3793
BMP4	0.2726	0.0669	0.1418	0.6867	0.2103
BMP5	0.0864	0.556	0.1306	0.4195	0.4584
BMP6	0.4872	0.0302	0.4879	0.0531	0.405
BMP7	0.4068	0.1956	0.2955	0.1223	0.0385
Bradykinin	0.2845	0.7451	0.4659	0.8958	0.3651
BTC	0.3537	0.1655	0.1433	0.7675	0.6648
CALCA	0.3586	0.6614	0.386	0.3356	0.4396
CARTPT	0.3109	0.1916	0.2449	0.0893	0.1924
Catestatin	0.1728	0.5744	0.3078	0.6574	0.2449
CCK	0.2838	0.6533	0.579	0.2179	0.1194
CCL11	0.1041	0.2009	0.3492	0.8793	0.0203
CCL16	0.1942	0.6316	0.3776	0.3435	0.2429
CCL17	0.3832	0.5218	0.3345	0.5362	0.1745
CCL19	0.3441	0.2061	0.3351	0.2874	0.3069
CCL2	0.1971	0.5302	0.395	0.4264	0.1482
CCL20	0.2076	0.1874	0.3634	0.4292	0.3675
CCL25	0.154	0.5783	0.5641	0.8373	0.1307
CCL26	0.1532	0.0235	0.3536	0.7359	0.397
CCL27	0.4844	0.6729	0.117	0.7843	0.5493
CCL4	0.446	0.2068	0.0423	0.6827	0.2262
CCL5	0.1842	0.1563	0.1627	0.3265	0.1735
CCL7	0.207	0.2429	0.1274	0.2086	0.0521
CD55	0.2409	0.6285	0.2442	0.5953	0.5649
CFC1	0.52	0.5347	0.3342	0.4915	0.0111
Chromogranin A (324-337)	0.367	0.0964	0.2803	0.0056	0.4827
CRH	0.0941	0.066	0.48	0.1796	0.0669
CSF1	0.6159	0.2086	0.1657	0.132	0.1345
CSF2	0.2147	0.3148	0.1749	0.7933	0.1799
CSH1	0.4055	0.7256	0.1081	0.6646	0.5415
CX3CL1	0.4698	0.3014	0.3738	0.4542	0.0689
CXCL1	0.6722	0.577	0.2384	0.4627	0.6053
CXCL10	0.4915	0.5024	0.2171	0.4661	0.1872
CXCL11	0.3036	0.1261	0.1968	0.643	0.2682
CXCL12	0.345	0.0183	0.4151	0.5956	0.1263
CXCL13	0.1582	0.2746	0.1878	0.019	0.2756
CXCL14	0.4454	0.6023	0.2726	0.0923	0.1367
CXCL16	0.2191	0.6193	0.3189	0.5313	0.3134
CXCL2	0.1885	0.1733	0.0925	0.3083	0.1274
CXCL3	0.1615	0.6504	0.2167	0.0479	0.3278
CXCL6	0.1149	0.1659	0.0075	0.1323	0.1905
DLL1	0.1647	0.0486	0.3669	0.5125	0.1684
Dopamine	0.406	0.5025	0.2237	0.0689	0.1461
DynorphinA	0.4352	0.0325	0.2402	0.4126	0.6408
DynorphinB	0.2541	0.6823	0.4337	0.3389	0.5167
EDN3	0.0717	0.2061	0.3132	0.3688	0.0769
EFNA1	0.387	0.1424	0.1461	0.8588	0.5075
EFNA4	0.6499	0.0369	0.4397	0.1377	0.5095
EFNA5	0.2183	0.1187	0.1672	0.5932	0.4138
EFNB1	0.223	0.401	0.5949	0.1339	0.1906
EFNB2	0.032	0.5185	0.4687	0.749	0.1886
EFNB3	0.6005	0.3145	0.3402	0.2749	0.0057
EGF	0.1656	0.3277	0.2097	0.4432	0.0609
estrogen	0.2944	0.6617	0.2367	0.1916	0.535
FGF1	0.2124	0.4236	0.0734	0.5339	0.233
FGF12	0.0839	0.039	0.3274	0.4904	0.1938
FGF17	0.2903	0.0731	0.2334	0.0856	0.4633
FGF18	0.352	0.6015	0.6037	0.1604	0.1742
FGF2	0.134	0.3598	0.4508	0.8328	0.4361
FGF21	0.3108	0.4052	0.116	0.1507	0.353
FGF23	0.0534	0.1152	0.442	0.3547	0.0282
FGF3	0.2836	0.1969	0.4227	0.7985	0.224
FGF5	0.2968	0.7131	0.0961	0.2875	0.3214
FGF7	0.0507	0.1059	0.4253	0.1684	0.2922
FGF9	0.1129	0.0219	0.409	0.2311	0.2636
FLT3LG	0.4175	0.308	0.1651	0.4417	0.1435
FRZB	0.4231	0.4294	0.5234	0.7651	0.1191
GAL	0.3738	0.5832	0.0677	0.6927	0.4422
GAST	0.5266	0.4994	0.3581	0.1303	0.4392
GCG	0.553	0.1191	0.5377	0.4206	0.1766
GDF11	0.393	0.6533	0.189	0.8383	0.1766
GDF15	0.0353	0.4021	0.0826	0.2393	0.1674
GDNF	0.019	0.2835	0.1115	0.1412	0.5576
GHRL	0.3124	0.2534	0.3999	0.2314	0.41
GIP	0.3174	0.432	0.504	0.0644	0.4468
GLP1	0.0355	0.2874	0.046	0.1473	0.4425
GLP2	0.3704	0.2249	0.14	0.7105	0.3112
GRN	0.0342	0.1449	0.286	0.6399	0.5063
GRP	0.3033	0.0958	0.0259	0.7116	0.5352
HBEGF	0.5541	0.305	0.175	0.649	0.2555
HGF	0.441	0.1164	0.2415	0.0951	0.3637
IAPP	0.2971	0.734	0.1157	0.8751	0.1243
IFNG	0.4634	0.3592	0.3895	0.8973	0.3756
IGF1	0.2412	0.0349	0.4434	0.1355	0.0783
IGF1	0.3208	0.4564	0.2904	0.5916	0.5116
IGF1	0.3211	0.2133	0.3912	0.0886	0.238
IGF1	0.5506	0.3409	0.5676	0.16	0.4511
IGF2	0.2633	0.4536	0.3717	0.082	0.3167
IHH	0.0749	0.0178	0.2466	0.6802	0.6365
IL10	0.3796	0.6836	0.0525	0.0308	0.2414
IL11	0.2129	0.642	0.4871	0.0198	0.5136
IL13	0.6042	0.0978	0.5882	0.4714	0.1788
IL15	0.6252	0.1256	0.4201	0.3967	0.6426
IL17	0.3264	0.5023	0.3174	0.2256	0.1323
IL18	0.4747	0.118	0.4862	0.7712	0.5397
IL1alpha	0.3885	0.4056	0.5714	0.7884	0.2405
IL1B	0.0314	0.2093	0.0041	0.0441	0.0996
IL22	0.514	0.5329	0.3017	0.6378	0.3016
IL25	0.0977	0.3124	0.227	0.32	0.339
IL27	0.2308	0.1398	0.4067	0.0441	0.0239
IL32	0.5295	0.1867	0.0002	0.6685	0.3145
IL33	0.0727	0.3226	0.0388	0.1974	0.3291
IL4	0.2199	0.0592	0.0697	0.5109	0.117
IL6	0.4882	0.2424	0.5385	0.1482	0.4216
IL7	0.5242	0.2466	0.5146	0.0018	0.4339
IL8	0.3049	0.2491	0.5907	0.1023	0.4094
INHA	0.3427	0.3578	0.2984	0.151	0.3506
INHBA	0.2129	0.2193	0.0226	0.5697	0.0935
INS	0.1855	0.6982	0.1202	0.0463	0.5877
INS	0.4126	0.4692	0.0561	0.084	0.2052
Ins	0.2655	0.2417	0.2588	0.8486	0.4253
INS (Ins2)	0.2768	0.132	0.1204	0.4997	0.3878
JAG2	0.3277	0.0306	0.0707	0.2595	0.335
LEP	0.1956	0.669	0.3064	0.5358	0.602
LTB	0.1275	0.3188	0.475	0.5232	0.2879
LTB	0.0303	0.16	0.3649	0.1297	0.3178
MCH	0.2566	0.3153	0.1688	0.2258	0.4455
MDK	0.5101	0.7468	0.0638	0.052	0.0489
Met-enkephalin	0.1082	0.3467	0.2681	0.7266	0.2948
MIF	0.372	0.5371	0.4081	0.6057	0.3722
NGF	0.0761	0.097	0.1026	0.5127	0.2201
NLGN1	0.264	0.7821	0.257	0.0498	0.6021
NLGN2	0.0988	0.6282	0.0621	0.1519	0.0899
NLGN4	0.3363	0.6785	0.1218	0.3526	0.5489
NMB	0.3581	0.3072	0.0296	0.0019	0.4846
NP	0.3069	0.5577	0.1199	0.2621	0.2393
NPW	0.0286	0.7374	0.1537	0.0639	0.186
NPY	0.5545	0.3098	0.1355	0.5104	0.0981
NTF3	0.033	0.2361	0.1562	0.8311	0.1943
NTF4	0.1733	0.1657	0.085	0.1218	0.1283
NTN1	0.3293	0.659	0.0189	0.012	0.5275
NTN4	0.2332	0.7823	0.3798	0.5736	0.5481
NTN4	0.2247	0.4778	0.4784	0.7805	0.4628
NTNG1	0.1782	0.5945	0.2464	0.3545	0.3919
OLFM1	0.3973	0.0849	0.1238	0.012	0.419
OSM	0.0173	0.1275	0.2108	0.4606	0.4214
Oxyntomodulin	0.2367	0.4738	0.2063	0.7368	0.1982
PACAP	0.1679	0.6045	0.0935	0.0547	0.3098
Pancreatatin 37-52	0.0065	0.7269	0.0052	0.1878	0.5472
PBS	0.3496	0.2078	0.6151	0.1478	0.3175
PBS	0.4435	0.5089	0.6524	0.8506	0.4539
PDGFA	0.4512	0.0438	0.0697	0.5414	0.2344
PF4	0.46	0.4297	0.6158	0.7236	0.5326
PGF	0.1383	0.7321	0.365	0.2178	0.1886
PNOC	0.1851	0.1942	0.1776	0.8079	0.2999
PPY	0.1884	0.495	0.1309	0.5234	0.4708
PRL	0.6074	0.0349	0.4176	0.0094	0.2789
PYY	0.4357	0.3314	0.2035	0.1291	0.4847
REG3A	0.392	0.0779	0.1519	0.3623	0.2349
SAA1	0.606	0.0378	0.142	0.1872	0.5163
SCG2	0.2512	0.7033	0.352	0.6829	0.1
SCT	0.0268	0.4482	0.1667	0.5724	0.4847
SEMA3A	0.1645	0.2677	0.2448	0.2871	0.229
SEMA3C	0.3828	0.1946	0.5179	0.2082	0.6622
SEMA3E	0.4269	0.3145	0.2704	0.6746	0.0882
SEMA4A	0.0011	0.1463	0.5537	0.0075	0
SEMA4G	0.2115	0.5461	0.4711	0.2314	0.1482
SEMA5A	0.4493	0.4721	0.0436	0.8764	0.5367
SEMA6A	0.4201	0.3064	0.3524	0.0939	0.258
Serotonin	0.1927	0.2777	0.6017	0.2056	0.4002
SHH	0.0999	0.6779	0.3862	0.6757	0.2481
SLIT1	0.5054	0.5792	0.1886	0.1339	0.0547
SLIT2	0.367	0.6841	0.2262	0.8156	0.1061
SLIT2	0.2725	0.3356	0.5932	0.6317	0.2122
SLIT3	0.2641	0.6955	0.4434	0.7161	0.3496
SST	0.3728	0.0489	0.2459	0.0913	0.3839
TAC1	0.4154	0.0899	0.5425	0.0264	0.1254
TFF1	0.3988	0.0854	0.3808	0.1873	0.0054
TFF2	0.65	0.3028	0.2499	0.7695	0.2815
TFF3	0.0144	0.2207	0.359	0.4203	0.2247
TGFA	0.3561	0.1316	0.434	0.1836	0.0348
TGFB1	0.4511	0.1729	0.4539	0.2065	0.2147
TGFB2	0.3302	0.1104	0.1878	0.2258	0.3907
TGFB3	0.4928	0.0331	0.1552	0.1791	0.2973
TLQP-21	0.0174	0.0528	0.447	0.4772	0.2061
TNFSF10	0.1162	0.236	0.3725	0.2706	0.3065
TNFSF13B	0.4969	0.4957	0.0908	0.2719	0.0375
TNFSF14	0.4605	0.251	0.2567	0.8706	0.3717
TNFSF15	0.2033	0.008	0.4581	0.1726	0.016
TNFSF4	0.3299	0.2152	0.4223	0.3314	0.0423
TNFSF9	0.5376	0.0113	0.2488	0.2574	0.4995
UCN	0.2671	0.3274	0.5751	0.4095	0.4286
UCN2	0.1526	0.2308	0.3847	0.8799	0.3003
UCN3	0.3998	0.0252	0.0043	0.0159	0.0677
VEGF	0.5936	0.14	0.5857	0.3816	0.1597
VEGFB	0.4075	0.5861	0.2567	0.1626	0.4757
VEGFC	0.5337	0.0211	0.5173	0.2065	0.4379
VIP	0.288	0.7819	0.482	0.6391	0.3709
WNT1	0.2835	0.6381	0.3627	0.4175	0.0036
WNT11	0.1646	0.0275	0.0648	0.0041	0.3804
WNT3A	0.2845	0.6513	0.5093	0.5881	0.0886
WNT4	0.0466	0.3358	0.5041	0.5246	0.5275
WNT5A	0.3459	0.0226	0.0044	0.4424	0.2745
WNT5B	0.3418	0.3064	0.1846	0.8305	0.6004
WNT7A	0.1284	0.1159	0.4361	0.4471	0.3047
WNT9B	0.2724	0.1648	0.1232	0.0479	0.1827
Xenin-8	0.363	0.0922	0.3311	0.3435	0.2431

## Sheet: day three cell death
factor	5G serum depleted only: 10nM of factor (cell count)	5G with cytokine cocktail: 10nM of factor (cell count)	5G with thapsigargin: 10nM of factor (cell count)	5G with palmitate: 10nM of factor (cell count)	20G serum depleted only: 10nM of factor (cell count)	5G serum depleted only: 100pM of factor (cell count)	5G with cytokine cocktail: 100pM of factor (cell count)	5G with thapsigargin: 100pM of factor (cell count)	5G with palmitate: 100pM of factor (cell count)	20G serum depleted only: 100pM of factor (cell count)	5G serum depleted only: 10nM of factor (PI+)	5G with cytokine cocktail: 10nM of factor (PI+)	5G with thapsigargin: 10nM of factor (PI+)	5G with palmitate: 10nM of factor (PI+)	20G serum depleted only: 10nM of factor (PI+)	5G serum depleted only: 100pM of factor (PI+)	5G with cytokine cocktail: 100pM of factor (PI+)	5G with thapsigargin: 100pM of factor (PI+)	5G with palmitate: 100pM of factor (PI+)	20G serum depleted only: 100pM of factor (PI+)
alpha-MSH	-2.26202	-0.0866341	-0.427695	-0.0112903	-0.803069	1.70019	1.21305	-2.05119	-0.926954	1.42565	-0.532784	-1.0005	0.0890011	2.23051	0.947904	2.7395	-1.33696	0.540809	-2.36957	-1.85656
gamma-MSH	-0.0386451	0.155167	-0.699931	-0.144755	-0.0524363	-0.941044	1.96188	0.159483	2.23476	2.86592	-0.982694	0.163474	-0.235663	0.605022	0.35898	2.38635	0.457874	1.34022	-1.67858	0.748967
beta-MSH	-1.55644	1.84909	-1.52486	-1.64523	-1.07524	3.18698	0.837393	-3.15137	-0.859651	-1.19678	0.855918	-0.060131	-0.172311	1.07614	1.66607	1.57036	0.394907	0.0200468	1.34399	-0.511891
10% FBS	-7.96555	-7.74823	-8.21201	-12.6728	-11.18	-0.21555	4.40152	-13.1214	-27.8532	-3.44717	-45.2725	-17.5902	-15.3381	-28.8537	-8.72287	-20.0185	1.1017	-12.4371	-34.3468	-20.8454
10% FBS	-14.566	-4.22483	-3.57216	-8.84726	-12.6193	-4.56527	1.08063	-13.6813	-23.1038	-10.124	-28.1811	-18.5637	-16.5062	-31.1508	-11.4102	-17.308	-13.3978	-13.5032	-35.9912	-15.2624
10% FBS	-9.99332	-5.7555	-9.11918	-11.3077	-8.25924	-0.800697	1.30939	-10.1192	-22.4786	-7.01483	-28.0473	-19.7119	-15.2218	-30.8956	-9.27575	-26.3034	-11.9164	-12.7432	-39.4178	-16.6355
10% FBS	-12.0962	-4.81051	-9.10796	-8.80902	-12.0489	-4.48298	-1.74547	-14.2805	-24.9698	-7.53319	-30.6989	-18.594	-13.6899	-32.7167	-8.78161	-14.0606	-13.0686	-11.0187	-38.1209	-20.2713
10% FBS	-10.4417	-4.65909	-13.0125	-10.7908	-7.86198	-1.4694	-2.83848	-10.2754	-25.7963	-5.01344	-42.2777	-17.1336	-18.5636	-28.8872	-11.3322	-11.2525	-15.1584	-12.5051	-38.2177	-20.0032
10% FBS	-9.20127	-5.12026	-8.57347	-10.0522	-15.438	-0.242508	4.08084	-13.0406	-23.832	-8.33053	-34.6713	-19.1443	-18.7909	-34.9335	-10.0099	-14.8605	-12.2584	-11.5209	-37.594	-22.1255
Acrp30	-4.0526	-1.73815	-0.539465	0.161088	-2.14321	1.80081	0.986592	-1.69777	0.671243	-0.402674	-1.87628	0.168894	2.00899	-1.09603	0.407813	-0.684245	-0.0665205	0.65063	-1.7026	0.324504
ACTH	-1.49028	-2.41886	-2.14647	0.0286164	-0.314189	0.29874	0.744864	-0.295462	1.12043	-0.151496	-2.0362	-4.84361	-0.706326	0.256605	-0.712865	-1.66054	-0.602014	0.0548569	-0.423034	0.343846
ADIPOQ	-0.162621	1.26654	0.076991	1.30093	-0.327363	-1.11361	1.77284	-1.52588	1.99284	1.75381	0.0444459	-0.43135	0.0656709	1.89827	1.62216	1.17291	0.287103	1.02374	-0.878655	-0.744123
ADM	0.710076	3.04853	-1.012	1.82305	-1.20028	0.868081	0.485326	-1.44572	3.38218	-0.0822025	0.597262	-0.830076	0.799713	1.07049	-0.71291	-0.449003	-1.21057	-1.11882	-1.49827	-1.20465
AGT	-0.942188	-0.289385	0.0136744	-1.3654	-0.390781	1.42816	0.825269	-2.88669	0.668167	-0.61376	0.475862	-4.86941	1.36457	1.0168	-1.37051	1.77993	-1.06824	1.11193	-0.669501	-0.0263884
ANG1	-2.05317	2.02722	-1.03255	1.17623	-0.994569	2.61724	1.75244	-1.16131	1.65821	0.41638	-0.0876788	-0.476362	-0.585713	0.282692	-0.169812	3.19422	0.550113	0.708107	-0.799576	0.648087
ANGPT2	-0.689812	0.143134	-0.749673	-1.33835	-1.0548	-1.65742	1.08114	-3.08774	1.62052	0.1806	-0.244623	-0.119063	-0.451918	-0.117601	0.472402	1.49027	1.60512	0.444228	0.163527	-1.00183
ANGPT4	0.171159	0.688458	-0.571034	-0.728919	-0.292783	1.93766	-0.550988	-0.00367336	3.31138	1.76151	0.264278	-2.15861	-0.796319	0.766255	-0.551649	1.80306	-1.74061	-0.19861	-1.21857	-3.43494
ANGPTL3	0.213281	1.83396	-0.544858	0.390183	-0.173808	2.14927	2.34708	-0.247177	3.1114	2.37103	0.197528	-1.34156	-0.18398	0.0998304	-0.777989	0.248759	-0.242469	0.444552	-1.55174	-3.46541
ANGPTL4	-0.650052	1.49069	0.590512	-1.08171	-0.119806	-0.900964	0.602656	-0.585297	-0.381578	1.31137	1.50033	-0.765329	0.539658	0.233604	-0.740593	1.17466	-0.46198	0.259931	-0.705305	-1.56985
AVP	0.119787	1.06368	-2.04779	0.212814	-0.0360507	2.31359	0.459817	1.00358	2.96249	0.699912	0.349173	-2.36814	-0.83859	1.22424	-0.973771	-0.527011	0.787899	1.23326	0.286662	0.550457
BDNF	-2.3991	1.36818	-1.17684	1.09713	1.3003	3.42964	1.37605	0.81071	1.89613	0.250624	-0.275654	-0.978501	-0.325134	1.36854	1.44081	0.949292	0.666286	1.15827	0.439701	-2.29868
beta-endorphin	0.0185871	1.90668	0.495381	-1.28487	-0.19634	1.98232	0.804464	-0.634968	2.03728	2.9369	0.935397	-0.549646	2.42255	0.638957	0.0451937	-1.62278	-0.241427	0.766638	1.2853	-0.446344
BMP1	-0.948816	1.53881	-2.23957	-0.188815	0.890147	0.998376	0.216856	-0.567377	0.314225	-1.21792	-0.546876	0.867666	0.135018	0.375983	-0.832857	1.43246	-1.03289	-0.214878	-2.09898	-0.614583
BMP10	-1.30667	0.539712	0.613839	0.273589	-2.17334	0.0943459	1.40032	-0.691075	0.081755	0.846919	-0.829642	-0.45309	-0.538125	-1.20519	0.00253703	0.684529	-1.18846	1.0337	-0.946335	-0.955144
BMP15	0.137554	0.420502	-2.3079	0.0196246	0.902175	2.17282	1.20056	-0.52119	1.82684	1.77532	0.170129	-1.03529	-2.76306	0.832426	-0.797468	0.313376	-1.69978	1.15615	-0.154207	-2.9289
BMP2	0.370526	0.954713	-1.37805	-0.0341217	0.133015	1.38501	-0.0376438	-2.66725	1.27206	0.846745	0.400312	-0.522435	-1.16561	0.784859	0.213212	-0.00388283	2.67553	0.178372	-1.58655	-0.0261343
BMP4	-0.678967	0.800854	0.280886	0.310686	-0.581283	0.733867	0.945113	-1.33569	-0.177654	1.54879	-0.700927	0.567482	0.70102	0.0320066	0.147838	2.52436	1.40035	-0.316976	1.82045	0.0477403
BMP5	-0.846769	0.0515441	-0.788429	-1.37808	2.11779	0.844443	2.09841	-1.79687	0.856688	0.192538	-1.09892	-0.824338	-1.03697	0.856904	-0.521842	0.395146	-0.290235	-0.31606	-1.50979	-0.830156
BMP6	0.586238	0.390934	-1.07373	-0.391741	0.934987	0.407339	0.753876	-0.338432	0.389436	-0.500057	0.383578	0.325214	0.356351	2.48118	-0.3398	3.15209	1.59506	0.964397	0.468997	0.684871
BMP7	1.0076	0.771888	-1.64763	0.277723	-0.157796	-0.432992	1.82434	-2.31083	-1.06211	-0.220686	-0.465393	-1.27793	-0.336884	1.47825	1.87909	1.05647	-1.42466	0.724894	1.45436	-1.05174
Bradykinin	0.482	-1.81861	-1.57887	-0.191202	1.77626	-0.0218148	1.5582	-1.93362	1.2684	1.73617	-0.995721	-0.781389	-0.444746	-0.657109	-0.534314	0.27892	-0.632455	-0.535125	-1.30384	-1.49047
BTC	-1.13678	1.33282	-0.453803	-0.561233	-1.78754	0.235594	1.27404	-1.56903	0.0359334	2.38653	0.172907	-2.2777	-1.04818	0.148712	0.0415397	-0.678071	-0.220008	0.541236	-0.655606	-0.344872
CALCA	-2.05069	3.24239	-0.414101	-1.42232	-0.634932	1.0518	0.797731	-2.03367	-0.691325	-1.34391	0.717919	0.531831	0.380659	0.758994	-0.225482	3.77698	-0.628749	1.32793	-1.67166	-1.25565
CARTPT	-0.236113	1.49204	-0.0386091	0.411588	-2.55878	-0.818972	2.11667	-5.146	5.25133	0.202191	0.384152	0.292971	0.577549	2.21058	0.844016	1.22615	1.83257	-0.977822	0.648763	1.63468
Catestatin	1.14384	0.618045	-0.0134873	-0.348538	0.00926437	1.71164	2.00608	-0.351874	1.37853	1.99088	-0.560436	-0.813545	0.703495	0.050229	0.598222	0.367283	-0.501572	-0.285633	-1.68836	-4.02491
CCK	0.283939	0.495173	-2.23024	-0.551387	-1.45843	-1.29436	0.760238	0.603681	-1.66117	-0.0596782	0.54293	-0.131228	-0.077978	0.577087	-1.01964	0.304792	-0.533142	1.24759	1.51744	-0.136892
CCL11	0.0419595	-0.463135	-0.447103	-1.55783	-1.47614	1.9749	0.314264	-0.917658	1.51106	0.24814	0.543697	-2.37531	0.393329	-0.811122	1.55402	1.21515	1.74732	0.76366	-0.838537	-0.265169
CCL16	-1.27395	1.69475	0.579038	0.959773	0.395546	1.94542	3.62362	-0.608995	2.32534	1.17809	0.257049	-0.53452	-0.062521	0.810594	1.28656	1.2407	-1.00404	0.663752	-0.800045	1.13408
CCL17	0.457054	0.524654	-1.85855	-0.613117	0.143139	1.89063	2.06557	-1.68581	0.888407	2.45853	-0.151238	-0.742907	0.195774	0.34671	0.984778	0.548213	-0.166401	0.205237	0.0449925	-0.679194
CCL19	0.397947	2.17434	0.110727	0.375817	-0.737918	2.86906	0.305721	-1.80135	2.32911	2.60636	0.215075	-1.22037	-0.257922	1.17992	0.437611	0.133825	0.088307	-0.515519	0.910617	-1.58953
CCL2	-1.04834	0.916813	-1.37906	-0.0990635	-1.57172	1.87969	-0.454429	-1.36514	-0.216186	0.157342	0.718743	-0.599526	-0.580457	0.406524	1.00314	0.943013	1.34263	-1.08804	0.912165	-0.459544
CCL20	-0.88683	1.10589	-0.364449	0.859102	-0.703603	0.765667	0.678141	-1.04007	2.20925	0.0183024	0.801046	0.379965	0.327043	0.519046	-0.00573733	2.40203	-0.424142	-0.76776	1.34031	-0.185396
CCL25	0.111059	0.045462	0.252467	-0.79985	2.05497	1.64367	1.18731	0.16054	0.498635	-0.000843481	0.319699	-0.607165	-0.292318	-0.402441	0.453024	0.553263	1.71135	-0.214081	0.619812	-0.750806
CCL26	1.43075	2.37876	-0.33972	0.488252	-0.261953	1.80563	0.554651	-2.22986	2.01428	2.10279	0.931129	0.739926	0.380376	0.356318	-0.657939	2.69985	-0.0461055	-0.800364	0.507968	-1.15262
CCL27	-0.0982171	0.807114	1.40635	0.527018	1.06954	1.9594	1.55726	-0.844437	1.12007	-2.40074	-0.0450555	-0.475308	0.678394	-0.488233	0.495603	-0.0220861	0.285628	-0.348362	0.864758	-1.24494
CCL4	0.950372	2.09577	-0.741298	1.58857	2.17514	0.728516	3.18462	-0.491914	2.13986	3.24954	-0.277905	-2.25064	-1.50642	0.0966798	0.849675	-0.567383	0.49149	1.00914	-1.45632	-0.59714
CCL5	-1.13985	2.40449	-1.35652	1.77428	1.5636	5.71488	0.964564	-0.340483	1.71887	1.67209	0.0981116	-1.58992	-0.658485	0.994193	-0.966864	-0.610312	-0.308499	0.646472	-0.325838	-3.16024
CCL7	-2.62335	0.446441	-0.161787	-0.21396	-0.927031	-0.0774241	-2.06603	-1.86102	0.716837	1.50698	0.405938	-0.429462	1.0259	1.11866	1.34173	2.90638	1.25073	0.855607	-0.833852	-1.56252
CD55	-0.305465	-0.0501064	-1.12383	-0.719991	0.19055	1.74242	3.08614	-1.0076	2.97181	-1.02269	-0.639611	-0.449156	-0.236307	0.126051	-0.258186	-0.357007	0.020957	-0.746721	0.693273	-1.34314
CFC1	0.350486	0.715513	-0.834739	-0.229491	0.529085	4.03274	-0.669297	-1.88143	2.01174	1.13191	-0.0484056	-0.958717	0.397352	0.592124	2.31094	-0.0529929	-0.496717	0.0593346	-1.43097	-1.09075
Chromogranin A (324-337)	1.39987	1.41718	0.135448	-0.16359	-0.178681	3.07044	3.06681	0.855043	1.58018	1.50744	0.400979	-1.57273	0.753465	3.83225	-0.0692975	1.49629	0.0299049	1.03501	-0.47244	-0.679247
CRH	-1.04311	1.37952	-0.389223	1.35811	0.56054	2.52628	0.0473807	-2.38695	2.82416	0.261136	0.368805	-1.44561	0.779683	1.50123	-1.50569	0.898363	0.316277	0.315814	-2.73158	-1.38848
CSF1	1.48347	2.2403	0.89349	0.556134	1.28184	-0.375828	2.08357	-3.0584	0.519264	-0.747398	-0.00696542	-0.363731	-1.68371	-0.951522	-0.977554	0.460188	-0.595117	-0.806121	0.622802	-0.807599
CSF2	0.629972	2.5181	-0.370285	0.555174	-0.1882	3.24211	0.96087	2.46976	2.40798	0.567552	-0.671069	-1.24213	-0.550847	-0.10268	1.34208	-0.645255	-1.29463	1.21507	-0.5289	-1.98262
CSH1	-0.746386	0.31857	-0.539409	0.709207	-0.465436	0.244017	0.458413	1.33254	-0.963018	-0.03431	0.24862	-0.722985	-1.34192	0.0664747	0.27853	2.16577	0.535606	0.873689	-0.174382	-0.269887
CX3CL1	-1.19043	1.29144	1.3927	0.336133	2.38769	-1.86891	-0.548066	-0.773507	2.95451	1.87061	-0.546943	-1.13107	0.177761	0.550757	-1.35494	-1.53756	-2.29292	-0.269068	0.661914	-1.63394
CXCL1	-2.00685	0.021962	-1.60352	-0.682917	-0.460417	-0.450392	0.455669	-1.5412	-2.17722	2.27557	-0.385345	-1.02703	0.60763	0.356602	0.0141236	2.69239	0.687835	0.21831	1.39248	-1.22247
CXCL10	-0.384574	1.86457	-0.558925	1.24966	-0.381298	-3.32511	2.69767	-1.48523	3.19935	0.169122	0.526664	-0.872044	0.169126	0.948522	-0.552954	-0.828363	0.298227	-0.697578	1.32927	-2.10914
CXCL11	1.09229	2.034	0.4032	-0.718777	-0.951911	0.696074	-0.852105	-1.13498	1.17016	2.59314	-0.238444	-1.40404	-1.1104	0.255102	-0.737244	-1.28807	1.28696	-0.863773	1.35641	-1.51603
CXCL12	0.807837	4.59331	-0.72789	1.25195	3.16916	3.14376	3.10579	-2.96054	6.68062	2.99402	-0.422832	1.1223	-7.10619e-06	0.423518	-1.19692	-0.268989	0.121327	-0.347805	1.62298	-3.48599
CXCL13	-1.94926	-1.24248	-2.18756	-0.756972	0.504244	0.600645	0.161232	-3.35743	0.665293	2.1563	-0.828014	-0.251537	0.599861	2.33961	0.388412	3.57892	2.2641	-1.21723	1.78306	0.355642
CXCL14	0.723207	1.37245	0.874642	0.265726	1.81709	2.39938	0.231213	-1.91444	1.43508	-0.782248	0.436406	-0.811124	-0.0887088	-0.761767	-1.03128	2.83831	-0.0844578	-0.686694	0.644372	0.693335
CXCL16	-0.439748	3.47749	-0.388449	0.828789	0.0296552	0.300661	-1.21224	-0.936091	1.04698	-2.40464	0.2371	-0.299158	0.677247	0.428582	0.904796	2.69741	-1.12816	0.850912	-0.55766	-1.16582
CXCL2	-0.718532	0.0689799	-1.2885	-0.283519	1.91438	4.94324	1.43954	-0.871981	2.64802	2.76418	0.518676	0.0601775	1.00062	0.213407	-0.927189	0.52887	0.331047	0.0121803	-1.89495	-3.42729
CXCL3	-1.35478	1.68324	-0.921097	0.162009	2.41584	2.06269	0.597387	-1.3734	2.56658	-1.34289	-0.899715	-0.465735	1.21457	1.92159	0.302405	0.93735	2.76556	-0.140509	0.832443	1.20638
CXCL6	0.949168	1.10158	-2.94776	1.19818	-0.825823	-2.97266	-0.538316	-1.95377	0.644146	1.20265	0.767995	0.0674827	1.46535	0.859822	-1.28086	1.80413	0.943061	0.246854	1.33108	0.251272
DLL1	-0.451131	1.91163	0.490346	-0.951788	0.21102	1.95332	0.238206	-1.92195	2.22068	-1.29279	0.455382	0.300431	0.494083	0.864189	1.33476	1.87416	1.55009	0.124909	-0.0883568	-0.941496
Dopamine	-0.448806	2.14365	-0.809377	-0.00996102	-0.682206	3.13627	1.53005	-4.1435	2.4098	0.156569	-0.160557	-0.490899	0.341853	2.58959	1.20276	2.17589	-0.160449	-0.541621	0.606196	-1.19904
DynorphinA	-0.819098	1.90209	-1.52455	-0.945644	-1.62045	1.37127	-0.0183151	-1.14783	1.48913	0.27983	-0.117311	1.63606	-0.874652	0.656358	0.0341581	1.78946	0.631116	0.941955	-0.68695	-0.211911
DynorphinB	0.972587	2.06209	-1.60916	-1.13081	-1.86059	3.73853	1.26059	-0.0787061	2.39571	0.864772	-0.781485	-0.276549	0.814682	0.562122	0.340596	-2.23602	-0.975314	0.783236	-0.754426	-0.297677
EDN3	0.314466	2.66422	0.15451	0.237353	0.981706	1.51422	3.11933	0.191153	2.37274	0.98864	1.04981	-1.02434	0.812608	0.956425	-1.07307	-0.426959	-1.30727	1.117	-0.995375	-1.42624
EFNA1	0.872419	2.96847	0.341092	1.75154	-0.792743	0.590083	-1.72371	-1.91108	1.83877	1.78761	-0.0103984	-0.963736	0.804016	-0.0716337	0.439336	-1.87437	-3.86896	0.172347	-1.49206	-2.58339
EFNA4	1.21322	0.720988	1.09941	0.182741	0.156057	0.356099	1.31278	-0.603778	2.12086	-1.93557	0.710609	-1.68196	-0.666241	-0.647912	-0.0521432	-2.22982	0.0922971	-0.117005	0.140868	-3.49544
EFNA5	0.507887	3.57512	0.612568	-0.238171	0.433589	1.44039	1.46935	0.223003	0.41612	0.0868815	0.481481	-1.51826	1.12105	0.668471	0.670934	0.0280502	-0.630521	-0.0206202	-1.57067	-2.84882
EFNB1	1.54825	0.945776	-1.08014	-1.17948	-0.697008	-0.28788	-0.0230294	-1.44582	-0.104261	-0.850024	-1.25315	-0.498694	0.0799183	-0.218933	0.780932	1.62666	-0.915717	-0.059407	-0.749398	-1.29605
EFNB2	-1.65988	0.50042	-1.00736	-0.811606	1.11739	3.45031	1.98555	0.00926418	0.280299	0.886509	-1.41784	-0.576855	0.315136	-0.253238	0.920487	-0.441555	0.214385	0.844053	0.427364	-0.559503
EFNB3	-0.322771	1.52996	-0.309921	-0.563901	1.33706	-2.9991	0.215516	-0.83343	0.596903	0.452801	-0.295727	-1.33307	0.0389529	0.694376	2.33861	-2.38436	-0.798334	0.455498	-0.135599	-1.19697
EGF	-0.417998	2.23641	-2.27303	1.55041	0.318983	3.93036	1.62356	-0.0343127	4.35368	-0.191725	-1.213	-0.798102	-0.773711	0.34859	1.41854	0.23082	0.196112	1.02307	0.524987	-0.421235
estrogen	-0.81031	1.40159	-2.42406	-0.417273	1.05497	1.76795	0.938456	-0.738413	1.87033	-1.48686	-1.25429	-0.134699	-0.256499	-0.496704	-0.0219995	1.23556	-2.09815	0.798696	0.564316	4.75815
FGF1	0.352082	1.76406	0.360439	-0.196328	0.341118	4.13308	1.31185	-0.126091	4.93644	0.786932	-0.639788	-1.2268	-1.31422	0.82717	-0.72638	-0.908735	-0.543336	0.874151	-1.23468	-0.978808
FGF12	-0.146645	2.79838	-0.173843	0.752696	0.334169	0.098266	-0.599314	0.672263	1.27536	2.03572	-1.0787	-2.07431	-1.17671	0.534656	-0.898268	0.116118	0.529083	0.136925	0.254893	-0.181773
FGF17	-1.84156	0.977994	-0.380142	-2.13291	-0.90439	-1.231	2.71619	-1.21053	0.902274	2.98563	-0.616345	-1.85802	-1.00436	-9.82121	-0.0256319	2.20633	0.175405	0.231834	-2.08442	-1.85071
FGF18	-0.32489	0.146986	0.680081	0.632266	0.87901	1.25283	0.268215	-0.155375	0.512528	-0.181484	-0.938046	-0.820246	0.169118	-0.470805	-1.07831	1.60843	-1.19005	0.156475	-1.51562	0.771011
FGF2	0.161928	2.55152	0.0013252	0.437122	0.192824	3.25631	0.648222	-0.250091	0.547656	0.208829	-0.952957	-1.69089	0.121633	-0.110626	-1.17963	2.38926	0.528619	0.449333	-3.01475	-1.41492
FGF21	0.505702	1.12901	-1.62485	1.81931	0.640152	1.52243	1.63068	0.0569802	2.34261	1.93799	0.209689	-0.710187	-0.589488	1.51931	1.0358	-0.26983	-1.84975	0.0972404	-2.05009	-1.61062
FGF23	-1.77091	2.05568	-2.30771	-0.434802	-0.651189	-1.52537	-7.49552	-0.418987	0.226534	0.777588	0.73975	0.0693738	-1.25628	0.841638	1.84351	1.87699	-2.01281	-1.01088	1.92854	-1.85939
FGF3	-0.518427	1.39474	0.0800535	1.01302	0.30289	-1.47225	-0.767566	-3.00538	1.29427	2.37237	0.396344	-1.86822	-0.217485	-0.051701	-0.339364	1.86139	-0.315164	-0.388153	-1.24228	-1.34204
FGF5	-0.70754	2.49158	0.0400355	-1.09083	1.23749	2.87406	2.29965	1.28202	1.87855	2.08853	-0.59424	0.193646	-1.40055	1.0493	-1.09168	0.833366	0.380424	-0.0847122	2.96368	-0.377176
FGF7	0.312161	2.01685	-0.145499	0.450115	2.73036	0.170864	-1.57641	-1.82944	0.0592171	1.46471	0.553539	0.146176	0.191053	-0.783767	-0.671661	2.19719	1.30431	-0.042964	1.66592	0.0874536
FGF9	-1.07843	-0.288067	-0.497927	0.930763	2.41719	1.76398	2.45588	-2.87971	1.74042	0.692803	-1.10459	0.645201	0.269029	1.2329	0.87451	0.642131	0.428407	-0.80096	2.30354	-3.81111
FLT3LG	-0.48275	0.0483526	0.531558	-0.114077	2.43541	1.15084	1.2933	-1.37755	-0.0508098	0.523252	0.109406	-1.27752	0.681515	0.339977	-0.564549	-1.38903	-0.287421	0.182736	-0.579021	-3.00203
FRZB	1.23774	2.88598	0.608087	-0.807722	-0.305632	1.09892	-0.636845	-0.380232	0.807111	2.86143	0.74965	-1.1026	-0.283084	-0.334495	-1.03778	1.6914	2.15729	1.23016	-1.33474	-0.507477
GAL	-1.65942	-0.819929	-0.68788	-1.00844	-1.2889	-2.97364	-1.18074	-0.103279	-0.277542	0.466013	0.404086	-1.49229	0.207617	0.0833228	0.0358186	-2.51562	-2.10497	0.421452	0.348803	-1.8347
GAST	0.446424	-0.458491	-1.61371	1.27652	0.316678	0.528469	2.06585	-0.439578	2.81607	0.61326	-0.128345	-0.453959	-0.447963	1.23269	0.305463	-0.375506	0.371259	0.136465	0.82336	0.250845
GCG	1.20247	1.69639	0.430967	-1.87478	-0.0748608	-0.693963	1.1855	-0.206708	4.58734	1.188	0.729669	-1.77353	0.473464	0.804537	1.26225	1.26459	-0.108123	0.450909	1.41277	-1.97573
GDF11	0.178339	0.647292	0.472097	1.64726	1.81044	-0.922683	0.190696	-2.26938	3.13316	0.934971	-0.012634	-0.256016	-0.588711	-0.177999	1.47958	1.15996	-1.03827	0.490801	0.527138	-2.46475
GDF15	0.216029	0.547672	-1.15758	0.746489	2.55482	4.67407	0.319301	0.271707	2.49347	2.36728	0.657179	-1.1792	-0.880495	1.35324	-1.14068	0.467621	-1.76769	0.607306	-1.27843	-1.81818
GDNF	-2.02514	-1.06722	-1.74208	-2.46388	0.184463	-1.13391	-7.48958	-0.54031	1.38725	3.21473	1.00522	-1.27163	-1.3164	-2.09546	0.0577693	2.51602	-0.504291	0.123491	-1.29589	-0.485619
GHRL	-0.7181	0.353695	0.913378	0.6453	1.11306	0.442647	1.43133	-0.882974	-0.803585	1.53623	-0.820506	-1.35185	0.488731	1.12133	0.581444	-0.352083	0.408538	-0.0341129	-0.743213	-1.4766
GIP	0.530078	1.54924	-0.51195	-2.76083	1.28168	1.10962	2.45091	-0.705708	2.54346	-0.232805	0.527394	-0.535911	0.0585424	-5.10104	0.303849	1.78603	-1.29148	0.661505	-0.85006	-1.57226
GLP1	0.507025	2.1433	-0.409308	1.70961	0.201837	0.414136	1.60772	-0.41544	2.42064	1.45377	0.59409	0.183394	-1.25696	1.85221	0.570276	0.00661002	-1.3832	0.151759	1.18818	-1.08189
GLP2	1.17827	1.22496	-0.676613	0.0495405	-1.53377	0.924029	1.7023	0.407976	2.07295	0.810877	0.237405	-1.20521	-0.830979	0.131349	-0.559933	0.219919	-0.119038	1.32928	0.0536859	-0.947337
GRN	0.419019	1.67426	-0.279546	-1.03199	-0.258493	-0.0444537	0.0748502	-1.34354	2.86449	-0.518976	-1.88082	0.325063	-0.478366	0.439641	0.252546	0.324559	1.73264	-0.180086	0.315431	1.41642
GRP	-0.816105	1.7824	0.48865	0.151124	0.512072	1.77703	2.8423	-1.73514	1.47427	2.02453	0.71811	-1.69307	-2.91071	0.110894	0.0136796	0.654089	-2.85868	-0.431973	-0.940128	-2.3995
HBEGF	-0.95275	-1.21457	1.09024	-0.943746	1.34854	0.0386077	-0.683651	-1.29535	2.39346	-0.742552	-0.144602	-1.44528	0.617596	0.275253	-0.944572	-0.514608	1.5097	-0.341836	-1.62677	-0.244414
HGF	-0.476228	1.0297	-0.869825	0.848149	1.43669	5.18762	1.87793	-2.94477	-2.2692	1.77683	0.272597	-2.21981	0.816309	1.67046	0.413321	-3.92887	-1.25946	-0.227377	-4.30063	-1.8565
IAPP	0.691639	0.839835	-0.508771	0.323491	0.047255	0.303169	0.851789	0.617849	0.168208	0.982683	-0.646803	0.0492116	0.580132	-0.317008	1.37654	1.63554	-0.832939	0.285314	0.0424409	-2.36216
IFNG	-0.989065	-2.29822	-0.616891	-0.0151581	1.53471	0.842329	-1.41878	-1.70432	2.91457	3.70636	0.278473	-0.882925	-0.702472	-0.368481	0.520094	2.06438	1.41767	-0.221008	0.655879	-2.98989
IGF1	-0.901669	-0.354799	-0.566194	1.17982	-1.23101	0.913501	0.775566	-2.11705	-0.404063	2.07822	0.0856317	-2.60308	-0.731438	-0.199877	-1.40401	0.922122	-1.58201	-0.301111	-0.579656	-2.41545
IGF1	-1.10482	3.56209	0.477173	0.855757	3.01024	-0.774849	0.467723	-2.92032	3.00559	2.26282	-0.250357	-0.127299	0.0552245	0.468782	0.426753	1.04433	-1.50436	-0.846971	1.49145	-2.07032
IGF1	0.721758	2.78721	0.00805494	-0.536114	-0.429903	0.626408	0.371587	-0.16108	0.349038	1.60518	0.109012	-1.08763	-0.48798	-0.872703	-0.597358	1.81551	0.801442	0.14777	1.58758	-2.58319
IGF1	-0.344579	-0.0528823	-0.731227	-1.4129	-0.828772	1.84228	0.942631	-1.39182	0.858715	1.97859	0.110091	-0.851515	0.0721402	-0.225729	0.218976	1.89241	-0.715346	-0.161171	-1.03955	-3.25965
IGF2	-0.98964	0.959437	-0.696305	0.788208	1.8337	1.33683	1.21703	0.749754	2.425	2.69809	-0.492029	-1.02813	-0.578548	-0.305021	-0.192224	0.0394972	-0.526897	-0.867067	-0.905791	-2.94131
IHH	-2.17943	-0.637732	-1.15488	-1.20512	-0.138855	2.26769	0.0655856	-1.44169	2.24937	0.774765	0.934929	-0.150452	-0.558167	-0.599196	0.0846864	1.94208	2.70403	0.996926	0.539208	-0.0412957
IL10	0.583701	0.45604	-0.130606	0.191078	1.22142	1.25909	0.647842	-0.711009	2.87495	-0.257922	0.161206	-0.507935	-1.01444	1.22093	0.898154	1.16634	-0.792956	0.482938	-1.04147	-3.13858
IL11	0.633304	0.00206323	-0.64317	0.73318	-0.272305	0.499223	1.14429	-0.98289	0.990681	-0.0647427	0.0979953	-0.788347	0.00874648	3.01636	0.500294	0.7666	0.161994	-0.646424	0.49102	-1.58293
IL13	-0.0409027	-1.3361	-1.52458	0.10321	0.271964	3.4226	-0.023343	-3.0447	-1.17963	2.71487	-0.311915	0.0750711	-0.0854159	-0.0766	1.40422	0.859865	1.10135	-0.810106	1.0551	1.47461
IL15	0.0247079	0.0546311	-0.0462708	0.206937	1.32034	3.43572	1.72633	-1.70729	2.6338	1.97818	-0.125773	-2.23737	-0.214489	0.631707	-0.102881	0.306757	-0.3827	-0.330044	1.90982	-1.61788
IL17	-0.780994	2.57365	-1.04448	-0.460366	0.823412	1.11049	2.48331	-1.82143	0.594768	-1.09436	0.139997	-0.57379	-0.49711	0.678098	1.03312	2.63651	-1.30979	0.6073	-0.184711	0.664059
IL18	0.403515	1.45419	0.604918	-0.575468	-0.0123301	4.25927	2.20477	0.472892	1.45264	2.11204	0.0323964	-1.60937	0.357357	0.272279	0.244831	-0.124105	-1.2667	-0.0708564	-0.605112	-1.52671
IL1alpha	1.51766	0.455243	-0.185547	0.0176743	3.78911	-2.46501	2.58285	-1.12153	1.90977	0.00566846	0.289635	-1.14699	-0.0450329	-0.104005	-0.178493	0.0998515	-0.590388	-0.18668	-0.333508	-3.58494
IL1B	-0.372855	1.26047	0.398274	0.628152	1.42264	1.85344	-1.27101	-2.35002	2.85778	-3.23735	-0.920068	-1.5878	2.67072	2.84224	0.232903	-0.289308	1.06042	-0.768391	1.9949	1.16468
IL22	-1.56248	1.41382	-0.0942081	-0.674264	-0.0231058	1.44988	1.58735	-2.09402	1.32906	0.506179	0.381466	-0.942603	0.573725	0.110147	-0.322643	1.52922	-1.55133	-0.0845242	0.353803	-0.527695
IL25	-0.0136986	-0.446295	0.481967	-1.29563	-0.345668	3.59182	-1.26534	-0.794516	1.86359	4.41549	0.442713	-2.68123	-1.56397	1.44654	0.828786	-0.51167	-1.05833	0.47519	-0.945914	-1.09575
IL27	-0.286686	1.69358	-0.270975	1.12622	2.00779	4.32129	1.30077	-0.130399	2.15943	3.40593	0.247776	-0.433969	-0.474177	1.83911	4.08861	-1.07741	-1.42659	0.911454	-0.967682	-3.03508
IL32	1.01926	1.34334	-1.57543	1.10483	0.337573	2.36734	-0.133945	-1.03578	1.75865	1.60592	0.154951	-1.60093	2.53386	0.313479	0.710804	1.65082	0.116311	0.545017	-1.25914	-2.32988
IL33	-1.28807	1.17649	-2.33486	0.114756	-0.819883	-1.96865	-2.59573	-1.2247	-1.16472	0.728301	0.707956	-0.86955	-1.8638	0.944726	0.501224	1.13346	1.16516	-0.304925	-0.0292782	-2.55444
IL4	-0.0216004	3.09306	-1.56819	0.748289	-0.661324	2.35868	1.28029	-1.02975	3.1164	-0.382337	0.176536	1.12744	-1.62855	0.35261	-1.76356	0.386772	-0.686853	-0.167203	0.97003	0.858178
IL6	-0.946341	1.71419	0.401993	0.0035551	1.49389	1.25256	-0.39546	0.681962	1.05621	2.19872	-0.326002	-0.390502	0.222741	1.32275	-0.140457	0.535138	1.30252	0.00582193	1.3195	-1.95692
IL7	-0.8568	1.54027	-0.724666	2.90329	2.92712	-0.23309	4.06073	-0.452497	6.8392	0.720306	0.0525366	-0.414248	0.425738	2.43695	0.0668009	-0.332989	0.673853	0.212356	0.550352	-2.11305
IL8	-0.449952	1.54582	-0.296264	0.61253	0.918809	1.17714	2.87127	-0.339228	1.30515	-1.36722	-0.222256	-1.65747	0.239895	1.42677	-0.111766	1.99268	-0.102224	0.944781	-1.38877	-0.329779
INHA	1.00995	1.41378	-3.0975	-0.494998	-0.612713	0.833221	0.397642	-0.180153	2.22382	1.223	0.750405	-0.616527	-0.534512	1.53399	0.913417	-0.349268	-2.1999	1.12348	1.62721	-0.43589
INHBA	0.323963	0.617244	0.169697	-0.47404	0.427985	0.537995	1.10813	-2.93014	3.19615	0.356898	0.784831	-0.219487	1.52963	0.303173	-1.82103	1.56995	-0.21278	-0.384285	-0.536319	0.292047
INS	-1.15537	2.53007	1.39537	-0.503306	0.683427	0.0910142	0.587497	-0.525946	-0.368999	1.26832	-1.5727	-0.455623	0.85892	-1.42828	0.0893249	-3.08724	0.601018	-0.0824036	-0.84341	-2.46274
INS	1.03262	1.48585	0.30544	-0.325967	-0.257326	-0.585638	0.0964925	0.167536	-0.8325	1.82192	0.642963	-0.867427	-1.52341	-0.973317	0.912958	0.846227	-1.66466	-0.14431	-0.521307	-0.849269
Ins	0.91625	0.0553857	1.49386	-1.09762	-0.530999	-0.489379	2.85314	-0.390535	1.66645	0.306186	-0.309928	-1.18563	0.882479	0.0546931	-0.898802	1.00356	-1.94584	-0.0367467	-0.323375	-1.58026
INS (Ins2)	0.378991	0.469207	-0.813654	0.247474	0.867658	3.72008	1.98687	-1.2591	3.54751	0.632348	0.84248	-2.40463	0.977527	0.180072	0.837029	0.590099	0.298051	0.203548	-0.182409	-0.387432
JAG2	-1.55689	0.260319	0.82245	0.723809	0.269322	0.00872676	1.44735	-0.198063	2.9238	-1.67266	-0.454634	0.780036	0.776634	0.804771	0.56731	2.33891	1.68831	0.968066	-0.997515	-0.432057
LEP	0.115839	2.46864	0.620963	-1.3884	1.49816	1.44338	3.55941	-1.63928	2.16009	2.46259	-1.36476	-0.665008	0.592167	0.379789	-0.0412801	0.448307	2.06573	-0.386541	0.185813	-1.07339
LTB	-0.749632	0.79788	-2.52011	0.401894	-0.364435	0.739098	-0.600353	-1.3848	0.74807	2.1107	0.950258	-1.40401	0.2064	0.300454	0.219628	1.34584	-1.6109	0.676283	-0.610191	-1.20593
LTB	-2.00715	0.156894	-4.53501	-0.160844	0.412911	2.9907	-1.33318	-2.37099	-1.20054	2.11519	0.973892	0.0169457	-0.470243	-0.640625	-0.474009	1.34843	2.09449	0.810294	-0.0551471	-0.885412
MCH	-1.45429	0.122513	-0.898819	-1.71693	-0.257407	-1.36102	-1.41743	-3.33592	-2.13655	-0.269779	0.277042	-1.36995	0.535856	0.550034	0.61918	0.444445	-0.88049	-0.292058	-0.185031	0.50207
MDK	-0.213065	2.59775	1.22603	1.57184	2.89059	1.17612	2.97661	-2.2998	0.605167	0.0270482	-0.0851284	-0.71427	1.40061	2.63017	1.95352	-1.77403	0.157188	-0.685833	-0.315071	-1.96092
Met-enkephalin	0.1396	1.55957	-1.50386	-0.604613	0.816243	-0.0931323	-2.25525	-1.26223	0.529675	1.61398	0.804435	-0.868494	0.628378	-0.152708	0.928977	2.27531	0.167478	0.62325	0.12769	-0.0911854
MIF	-0.323533	0.173372	-1.62162	-1.15581	1.32186	1.06145	1.8868	0.403634	0.486527	1.62573	0.289086	-0.540618	0.0113863	0.32389	-0.262071	0.742474	1.3188	0.515741	0.592894	-1.68844
NGF	-1.16303	1.0564	-0.447988	-1.66112	1.78541	-0.900245	4.02273	0.190773	-2.5137	-0.308871	0.867646	0.297855	0.7014	0.225969	1.23759	0.749462	0.263224	0.556065	-0.0402056	-1.60458
NLGN1	-2.86094	0.170443	-0.0664895	-3.68792	-0.13002	-0.988736	-0.725126	-2.59689	1.26449	0.987337	0.416677	-0.178814	-0.229051	-4.30837	-0.307228	0.343602	1.03443	-0.436344	-0.534502	-1.44812
NLGN2	0.00448062	3.26335	-0.816795	0.801307	1.41128	2.10487	3.14402	-2.10369	2.65287	-0.339118	-0.795374	-0.141584	1.20961	-0.0672494	-1.33706	-1.10488	-2.19023	-0.0637817	-1.03321	-1.4112
NLGN4	0.0461327	2.88516	-0.231392	1.10595	0.502478	2.23788	-0.0418157	-3.49271	0.293892	2.19434	-0.456873	-0.126165	0.771352	0.510864	0.198083	1.19245	1.54535	-0.667904	-1.04686	-0.690461
NMB	-0.237455	1.02735	-0.715593	1.22838	-0.948194	0.112423	2.72397	0.336715	2.74486	-1.68931	0.179658	-0.835333	1.44697	3.93437	-0.291592	1.50515	1.16458	1.29816	-0.0628656	-0.379966
NP	-0.457189	0.990592	-0.974132	-0.30178	0.0779443	2.35866	1.43694	1.07037	2.07362	1.12285	-0.774782	-1.20844	-1.10635	1.11674	0.827673	2.73615	-1.59925	0.893252	0.264476	-0.851271
NPW	-0.731127	1.2979	-1.50612	-0.486782	-0.901331	1.19368	1.13036	-0.772277	1.0637	-0.37774	0.24698	-0.193601	-0.37312	0.938165	-1.07739	1.40608	-0.106647	1.38068	0.00309464	-2.05034
NPY	-1.04246	-0.391754	-0.162986	0.907719	-0.725626	2.7156	1.26527	-2.24265	2.9048	0.825216	0.252587	-1.64602	1.30482	0.604051	-1.75739	1.64254	-2.30336	-0.279517	0.665422	-1.1051
NTF3	-2.11633	1.2095	-0.816384	-2.05396	-2.36121	-0.788054	-1.05984	-2.58255	0.434843	-2.1923	1.00362	-0.199872	0.697293	-0.642938	0.361949	1.98438	1.03456	0.363101	1.40518	0.460681
NTF4	0.161854	1.98384	0.30407	-1.94705	-2.62456	4.15799	3.33377	0.267507	3.0071	1.54206	-2.10687	-1.65691	-1.7985	-3.97604	-1.0616	0.896126	-1.42793	-0.470804	0.146859	-0.331072
NTN1	1.64306	1.54776	1.21169	-0.0404318	2.60902	-0.110218	-0.371597	-0.850607	0.916025	-1.52295	-0.302291	-0.888733	1.41921	-2.38108	-0.0710713	0.782767	1.52909	0.0460156	0.289499	0.0735992
NTN4	-0.94908	-0.483688	0.0133553	-0.146352	-0.0715564	-1.43352	-1.89848	0.832972	-2.31813	2.15571	-0.380181	-0.0608382	0.277583	0.557586	0.291278	-0.629281	0.492115	0.287122	-1.60202	1.13787
NTN4	0.0711016	1.04919	-0.680418	-0.511611	0.72638	-1.81137	1.71546	-0.857073	1.59934	1.26397	-0.525465	-1.27001	0.204643	-0.259522	-0.255207	-0.888417	-1.11217	1.26746	-0.502712	-1.19718
NTNG1	0.743074	2.79491	-0.987222	-0.647679	-0.503391	1.15817	2.80726	-3.11084	0.999044	-0.423977	-0.924801	-0.368527	0.0911634	1.32811	0.569108	1.0199	-1.25265	-0.586276	0.273328	1.09436
OLFM1	0.409322	-1.27025	-1.84669	-3.45275	-1.92106	-0.395925	0.0798254	-1.76693	1.66932	0.492835	0.502747	0.931858	-2.58232	-2.39961	-0.0467941	0.628635	-1.49843	-0.200033	-1.0298	-1.92527
OSM	-1.44032	1.19058	-1.88433	-0.996763	1.04292	2.19443	0.572233	-3.53151	-1.03202	3.24218	0.798887	-0.301923	-0.764164	0.717487	0.0535777	1.34702	1.63562	-0.20355	2.66402	-0.936506
Oxyntomodulin	-0.904524	-0.230031	-2.34316	-0.36687	-0.0607433	-0.717551	-0.0193462	-2.2341	0.0655002	1.35653	-0.950951	-0.609866	0.0603469	-0.120065	-1.05172	1.17498	0.942456	-0.19327	-3.23463	-0.118477
PACAP	1.34093	1.39195	-0.603174	-0.666013	1.04421	2.1021	2.06313	-0.195411	2.46374	0.419287	-0.50183	-0.406715	-1.17057	2.11987	0.819617	-1.36037	-0.984954	0.298648	-1.46364	-3.31145
Pancreatatin 37-52	-2.0301	-0.693054	-0.876409	-0.553502	-0.297314	1.24015	1.16618	-2.05354	-0.862612	1.42954	1.3403	-0.208324	2.03562	0.51634	0.325341	2.38805	-0.481645	-0.33055	0.371326	-0.81123
PBS	-0.189799	1.00116	-0.902529	-1.11395	-0.584761	-0.0347583	2.44207	0.135613	-1.51737	1.47274	-0.16501	0.167797	-0.244757	-0.181344	-0.242886	-0.661086	-0.127757	0.181097	0.201135	-1.19254
PBS	0.188443	-1.02873	0.87863	1.0861	0.57806	0.0344994	-2.57394	-0.136257	1.47741	-1.51482	0.128184	-0.220602	0.233442	0.177612	0.169415	0.599196	0.124264	-0.188784	-0.204394	1.04788
PDGFA	0.00613713	6.77398	-1.41064	1.45083	1.9373	0.353342	0.548187	-0.447242	4.44841	1.83254	-0.347321	0.656923	-1.16257	0.663591	-0.581694	-0.619089	-0.940614	-0.914448	0.0810308	-0.468107
PF4	0.00328955	0.363715	-0.677263	0.323625	3.13581	0.325352	-0.0933168	-0.0268325	0.921612	1.49569	-0.258961	-1.64559	0.154105	0.126913	0.193298	0.137498	0.495281	-0.247705	0.2285	-1.23947
PGF	-1.55753	0.711007	-0.127661	2.81302	1.92785	0.912839	2.94745	0.614716	0.548859	2.82962	-1.76632	-0.639669	-0.690015	1.34411	-0.804369	0.603721	0.590213	0.564657	0.561201	-2.77275
PNOC	-0.0711918	1.05091	-1.26094	-0.979546	-0.00938175	2.57619	-0.372999	-2.10264	3.82548	0.119699	0.0698607	0.339972	0.730828	-0.234954	0.685546	1.72897	0.431922	-0.0616657	-0.271594	-1.44911
PPY	0.336368	1.89308	-1.3596	-1.84285	-1.78164	1.8035	-1.31273	-2.15964	-0.87073	2.73315	0.37748	-0.385445	-1.43662	0.0849791	0.532965	0.632255	0.513915	-0.416118	-0.745228	0.107673
PRL	0.817855	0.253565	-1.43266	1.50158	0.752544	-1.17678	1.06022	-2.60006	-0.286291	0.264762	-0.743516	-3.96929	0.545295	2.45034	0.162765	-3.92753	0.267186	-0.35733	1.38692	-1.637
PYY	-0.467644	0.736269	0.146234	-0.273674	-0.207065	-2.42444	2.17531	0.918052	4.2503	1.84467	0.56537	-1.11228	-1.02361	-0.515917	-0.0110556	-2.56358	-0.625215	1.11178	-2.58671	-2.14983
REG3A	-0.338467	0.776772	0.04392	-0.718448	0.392956	-0.304382	2.82926	-0.813391	2.54592	2.14103	-0.36335	-2.47385	0.634508	0.734073	1.17987	0.200541	-0.342444	-0.327158	-0.450846	-0.438245
SAA1	-1.02078	3.46836	1.12099	1.45831	3.63111	0.244287	-0.235057	-0.596047	2.50698	3.16843	-0.280447	2.00085	-1.1521	1.1176	0.311997	-0.864851	-2.23521	-1.14775	-1.39351	-2.90374
SCG2	0.453282	1.83622	-0.970879	0.107504	-0.26578	3.86597	2.29042	-1.80497	1.44726	1.17904	0.0758047	0.0619593	0.758051	0.227261	1.28453	0.779832	0.323959	-0.464114	0.486413	-1.70826
SCT	-1.91383	0.56037	-0.57888	-2.22879	-1.99858	3.08814	-1.46861	-2.7325	2.02078	-0.856416	0.71949	-0.972427	0.689854	0.358524	-0.338671	1.46421	1.89341	1.32962	-0.172185	0.226791
SEMA3A	0.150079	0.142827	-1.80633	-0.288744	-2.1442	-1.08895	-0.37794	-0.982996	0.674638	-0.0377538	-0.537148	-0.227043	-0.495652	1.20685	0.727564	1.31164	-0.492948	0.767557	-0.300709	0.0363321
SEMA3C	-1.87561	0.0154826	-2.08106	-1.00293	-0.353328	-1.70341	0.404839	-0.414413	0.919695	2.27779	-0.0763168	0.273909	-0.775437	-0.382331	0.167451	1.07224	0.150921	0.269886	-0.566144	0.199458
SEMA3E	-0.823573	2.28687	0.0138969	-0.957736	-0.336345	-0.388546	0.0526923	-0.868601	1.28373	2.22468	0.343763	-0.278446	-1.354	-0.130999	1.52152	3.17416	2.6666	0.498993	-1.42835	-1.19287
SEMA4A	6.25056	1.29193	-0.419704	-1.41071	0.251187	-1.1719	3.59497	-0.275505	2.41822	0.984548	4.17176	0.0367182	1.47407	-3.15983	6.31763	-0.25526	-2.52813	0.590103	0.679562	-2.74409
SEMA4G	-0.0700439	-1.04405	-0.941153	0.449786	-0.659371	1.64221	0.875401	2.73028	1.68541	1.49023	-0.884937	-0.789378	-0.246637	1.03165	0.517722	0.488551	-1.41051	1.26662	1.50297	0.0774969
SEMA5A	-0.129658	0.786266	-0.865458	-1.86904	-2.7425	3.15631	2.16548	-1.36805	2.49071	0.933395	-0.95743	-0.448119	1.19481	-0.393423	0.115139	0.845861	-0.0687181	-0.130323	0.915638	-1.04039
SEMA6A	-1.47442	1.40501	-0.76639	0.652799	-0.981764	-1.18474	0.70696	-1.49951	1.77495	0.287355	0.01568	-0.0690264	-0.903064	1.43106	-1.30368	1.3134	0.617435	-0.193161	-2.88653	-0.80219
Serotonin	-0.561118	0.473604	0.124116	-1.52949	0.782674	-0.198378	1.0945	-2.2881	2.90334	2.12579	-0.717766	-0.907359	0.275432	-0.188597	0.611885	0.922887	-1.88471	0.0372879	0.760548	12.4793
SHH	0.0323548	0.0302847	1.36555	0.85271	3.4637	1.06072	0.619933	-1.54927	-0.204639	1.73567	-2.00402	-0.783183	0.0636705	0.301745	-0.117244	-0.458891	-0.705653	-1.79037	-2.75968	-3.12735
SLIT1	-0.668288	0.855152	0.200124	-0.84587	0.498237	1.17819	-0.437895	-1.19228	0.987774	0.719736	-0.637156	-0.517137	0.732983	-0.757663	1.86814	1.13084	-0.146337	0.249929	0.624454	-0.632126
SLIT2	-0.284881	1.0074	-0.644861	0.36686	0.286111	-1.77784	0.889207	-4.7112	-0.356084	-2.37911	0.0145956	-0.362926	-0.025412	-0.519741	-1.30309	3.1644	-1.09441	-1.0048	-1.45547	-0.530341
SLIT2	-1.45374	0.415456	-1.73912	1.41941	2.43985	1.77485	4.44034	0.507981	0.624978	-0.550542	-0.64285	-1.42886	0.194002	0.463264	-0.305791	1.1614	0.496456	0.171893	-0.599811	-0.948996
SLIT3	1.52005	2.74995	-0.948736	0.794594	1.64489	2.23759	1.38635	-0.326452	3.19944	0.041003	-0.762599	-0.50417	-0.0826097	0.225509	0.534168	0.695801	-0.267061	-0.260495	-0.0488909	-1.93042
SST	-0.193139	-1.13592	1.34698	1.15119	0.800471	1.96712	-0.625624	0.500206	1.89034	1.72952	-0.329656	-2.16091	-0.627209	-0.526058	-0.167814	-0.919162	-1.64614	1.28408	-2.29298	-1.88692
TAC1	0.313223	2.46788	0.65981	1.13063	0.936682	1.32676	1.48703	0.742287	2.49058	2.41198	0.542596	-1.80749	0.200346	1.67758	-1.18639	-0.460195	-1.05397	0.146501	-0.401891	-2.89507
TFF1	-0.40389	0.909075	-1.75768	1.85338	0.289218	0.933111	-1.80075	-1.80847	0.813527	-0.065354	-0.197893	-0.0745902	0.255775	1.6249	2.36952	2.26966	1.89007	-0.885873	-0.0436686	0.237363
TFF2	-0.643045	-1.09241	-0.0542288	0.703864	2.54639	-1.13938	1.15579	-0.482416	0.140708	1.59879	0.162672	-1.86394	0.521052	-0.34053	0.096971	1.7885	-0.755684	0.272276	-0.245478	-0.151625
TFF3	0.0500354	0.420982	-2.6381	1.16997	-0.351847	3.50375	-1.69574	-2.14565	1.94074	-0.420197	0.751813	-1.9725	-0.107354	0.755686	-0.583859	0.326656	0.195713	-0.205566	-0.829253	-0.666564
TGFA	-1.33783	0.969515	-0.665807	-1.26372	0.749729	2.75478	1.23602	0.308942	1.01015	3.08577	-0.252201	-0.11216	-0.807331	1.14517	2.01356	-3.19135	-1.05208	-0.0165894	-0.94212	-0.80829
TGFB1	0.0679958	2.76579	-0.0827688	2.2783	2.40055	0.510904	1.09953	-1.31242	3.63746	1.26273	-0.138486	-2.0244	-0.054666	1.43371	-0.522214	0.107683	-0.890242	-0.308437	-0.726357	-4.94693
TGFB2	-0.249357	2.22779	0.297065	-0.202919	1.83713	-0.540395	1.56753	-0.576042	0.447029	-0.872291	-0.337462	0.367941	0.840789	1.126	0.449906	0.558063	0.231703	-0.515039	-0.26257	5.3248
TGFB3	0.578016	3.82628	1.84763	1.33025	2.55781	-2.45219	-0.930615	0.692367	2.07314	4.5357	-0.41665	1.82913	0.932093	1.63686	-0.137065	-1.44271	-1.9503	-0.0569046	-0.735064	-0.889033
TLQP-21	-1.08325	-0.786694	-1.47047	-0.45292	-0.0784647	1.57078	-0.60457	-0.791938	2.21769	1.62612	1.1102	0.604118	-0.50146	0.551579	0.328797	1.78319	2.12752	0.629067	0.563944	-0.555409
TNFSF10	-0.119887	-0.0423256	-2.01888	0.11154	3.24358	2.39382	0.839009	-0.214256	-1.47335	3.0233	-3.01546	-1.92568	-0.676629	0.900172	0.832482	0.325383	0.617697	-0.248906	0.895889	-1.35164
TNFSF13B	-0.906389	1.728	-0.10967	1.21314	1.79128	0.473046	-0.604589	0.800188	1.01542	1.98012	-0.423697	-1.03752	-1.42002	1.08745	-1.95766	-1.86655	-1.81044	0.202092	0.208657	-0.97443
TNFSF14	-1.01543	1.77102	-0.819894	-0.668333	-0.457541	2.31211	-0.452663	1.63647	0.837611	3.8529	-0.153095	-0.454215	-0.928848	-0.33959	0.249781	0.243982	-3.03579	0.132655	1.1921	-1.35653
TNFSF15	0.491771	5.80319	0.734408	0.169833	-1.2264	1.56845	1.36211	-2.70309	2.96708	2.39342	0.535278	2.5153	-0.449398	1.27646	-2.68253	1.38302	-1.06703	-0.212777	0.36091	-1.60667
TNFSF4	0.144592	1.55024	0.561728	1.61889	1.9511	3.18577	0.745964	-0.611321	2.02494	2.27239	-0.21165	-1.39314	0.186867	1.10422	-1.29893	1.48299	0.468596	-0.53374	1.61335	-0.0153023
TNFSF9	0.000141432	2.30131	-0.247815	1.58637	1.12435	0.504073	2.09998	0.531223	1.45522	1.74665	-0.113337	1.45167	0.854849	1.65673	0.0743975	2.13064	0.356043	-0.403777	0.357922	-0.164634
UCN	-0.834214	2.03373	0.0560267	0.505758	0.255466	-0.54316	1.13274	-0.437611	2.43131	0.751616	-0.582739	-0.174236	-0.335304	1.01461	0.0487255	2.97074	1.10602	0.0116862	-1.05892	-1.70327
UCN2	0.200928	0.775956	0.0553135	-0.889843	0.281123	2.36048	1.08455	-1.14346	2.28085	0.75031	1.00632	-1.00022	-0.433379	-0.125438	-0.32596	1.25088	-0.272023	-0.69623	-1.23292	-1.10404
UCN3	-0.543516	0.761024	-0.069392	-0.489157	-0.968136	0.918649	-0.00700159	-4.71116	2.26661	-0.459895	0.500542	0.430188	1.85247	2.22335	1.58049	1.89987	1.55328	-0.636786	0.590299	0.561425
VEGF	1.06592	0.681597	-0.607253	0.0984756	-0.872769	-2.39985	2.13561	0.717076	1.92663	2.43571	-0.190546	0.0684915	-0.339025	0.749236	1.42715	-2.13087	-0.921692	0.96841	-0.0203215	-2.17154
VEGFB	-0.0235505	1.69553	-1.12561	-0.154507	-0.962498	-0.168776	0.699283	-1.02882	0.106309	0.0818091	0.0772935	-0.233991	0.552421	1.35199	0.480082	3.68748	-0.95168	-0.576073	-1.4898	-0.43493
VEGFC	-0.865567	0.839498	0.428802	0.56029	2.39935	0.377137	2.17717	-1.23818	2.37656	2.47558	-0.0981265	-3.56851	-0.537533	1.39359	0.552734	-2.99701	-1.04216	-0.767729	-1.05337	-3.05444
VIP	-1.17269	-0.581362	0.099532	-0.0965016	-0.955266	-0.469705	-2.74728	-2.21668	-0.481558	0.686526	0.469423	-0.55789	-0.414386	0.119699	0.37365	2.77412	2.74051	-0.0687813	-0.770066	-1.0831
WNT1	-2.42864	0.300381	-0.873119	0.513611	0.35567	0.772479	-1.54616	-1.87246	-1.4486	3.00329	-0.950338	-1.22221	-0.661653	0.781631	2.27228	0.797808	0.555974	-0.58887	-0.712738	-1.44795
WNT11	-1.88926	1.01074	-2.04323	-1.01315	1.10269	0.913189	-1.32073	-3.0213	1.63342	-1.15645	-1.3259	1.08278	0.159953	2.64811	0.0750555	0.639086	1.58484	-0.830042	0.443142	-0.330303
WNT3A	-0.512539	2.51618	-2.78071	0.157781	1.32474	-2.04778	0.77424	-0.275786	1.12865	-0.281778	0.617579	-0.538106	-0.536058	0.189095	1.11564	1.4422	1.2137	0.897303	0.427787	0.437832
WNT4	-0.986401	-0.205759	-1.03352	-1.32477	1.23229	1.97109	-0.643052	0.291302	0.579959	1.71605	-1.17677	-1.08302	-0.379804	-0.0409161	-0.0947297	-2.09244	-0.928393	0.484182	0.878179	-2.73234
WNT5A	-1.2579	0.168378	-2.36246	-2.62737	-1.68251	1.24381	0.503857	-1.90797	2.85057	0.501691	-0.468497	0.75682	1.95235	0.172064	0.971453	2.35996	0.992692	0.587158	0.336517	0.987713
WNT5B	-0.955192	-0.405954	-2.46435	0.176823	-0.390344	0.644107	3.48469	-0.528056	0.371331	1.34436	-0.30818	-1.16791	-1.01345	-0.518462	-0.131626	1.59868	-1.73457	0.7318	0.703731	-1.13062
WNT7A	-1.20429	0.880481	-0.733289	-1.28167	-1.79092	1.88315	3.4254	0.356997	2.83701	1.10439	1.00301	0.325543	0.460508	0.591015	0.00293985	1.08472	-1.56927	0.550606	0.178846	-0.845886
WNT9B	0.986255	1.87192	0.147456	0.306029	1.22059	0.669799	1.68008	-2.98881	0.713191	-0.0892863	0.472162	0.43225	0.618835	1.62156	0.723602	-1.07422	-0.584116	-0.747283	-0.0486091	-2.24183
Xenin-8	-0.137669	2.45322	-0.143241	0.548518	1.22738	0.269778	0.703202	0.285717	1.693	0.892854	-0.66226	-1.24876	-0.589483	0.882775	-0.261396	1.08363	-0.703451	1.22154	-0.744544	-2.807

## Sheet: day three p-values
factor	5G serum depleted only: 10nM of factor	5G with cytokine cocktail: 10nM of factor	5G with thapsigargin: 10nM of factor	5G with palmitate: 10nM of factor	20G serum depleted only: 10nM of factor
alpha-MSH	0.3983	0.4441	0.5478	0.0481	0.1071
gamma-MSH	0.1116	0.182	0.5149	0.4649	0.4773
beta-MSH	0.0815	0.7951	0.3758	0.201	0.0914
10% FBS	0	0.0013	0.0013	0.0013	0.0013
10% FBS	0	0.0004	0.0002	0.0004	0
10% FBS	0	0.0001	0.0011	0.0016	0.0009
10% FBS	0	0.0002	0.0016	0	0.0016
10% FBS	0	0.0016	0.0001	0.0007	0.0002
10% FBS	0.0001	0.0002	0.0001	0.0002	0.0002
Acrp30	0.1187	0.2029	0.0018	0.0484	0.4583
ACTH	0.2574	0.0103	0.3284	0.6542	0.1117
ADIPOQ	0.5774	0.6396	0.4574	0.1094	0.0359
ADM	0.0712	0.5218	0.2301	0.2827	0.2335
AGT	0.3201	0.0055	0.0511	0.3053	0.0994
ANG1	0.473	0.655	0.3323	0.6633	0.4296
ANGPT2	0.4996	0.7713	0.3659	0.2561	0.3999
ANGPT4	0.2779	0.0719	0.2759	0.2941	0.2438
ANGPTL3	0.0528	0.3321	0.5054	0.7336	0.2347
ANGPTL4	0.02	0.507	0.2545	0.4508	0.2848
AVP	0.5041	0.0564	0.2055	0.2154	0.1267
BDNF	0.455	0.4621	0.3753	0.1126	0.0331
beta-endorphin	0.0582	0.6705	0.0006	0.2355	0.5639
BMP1	0.4038	0.0558	0.5199	0.5434	0.2518
BMP10	0.2369	0.3856	0.3889	0.052	0.5823
BMP15	0.1722	0.4205	0.0101	0.3966	0.179
BMP2	0.1283	0.3483	0.141	0.3133	0.5133
BMP4	0.2559	0.0463	0.1554	0.7595	0.55
BMP5	0.125	0.4712	0.1842	0.2635	0.3229
BMP6	0.2866	0.1109	0.4279	0.0685	0.3145
BMP7	0.4142	0.3145	0.368	0.1708	0.0445
Bradykinin	0.1618	0.5435	0.409	0.1169	0.3227
BTC	0.4061	0.1438	0.1431	0.6867	0.5892
CALCA	0.2154	0.0849	0.3442	0.4368	0.4489
CARTPT	0.364	0.0876	0.2951	0.0935	0.2448
Catestatin	0.3754	0.5302	0.2421	0.7372	0.2304
CCK	0.2516	0.7701	0.5621	0.2683	0.1214
CCL11	0.2484	0.1044	0.275	0.0913	0.1174
CCL16	0.1444	0.3137	0.4232	0.3911	0.1736
CCL17	0.3767	0.5727	0.3931	0.6374	0.1222
CCL19	0.3878	0.2175	0.4944	0.2487	0.2969
CCL2	0.1946	0.4376	0.3361	0.6334	0.1408
CCL20	0.1847	0.1083	0.4384	0.5049	0.4521
CCL25	0.1616	0.4314	0.4765	0.1781	0.083
CCL26	0.058	0.0558	0.409	0.6182	0.3089
CCL27	0.5519	0.7023	0.2056	0.1686	0.4213
CCL4	0.5214	0.0719	0.0924	0.6621	0.1689
CCL5	0.1548	0.2373	0.1989	0.3094	0.2108
CCL7	0.4034	0.733	0.0783	0.2703	0.0621
CD55	0.3106	0.6014	0.4232	0.7221	0.4477
CFC1	0.5218	0.4667	0.4136	0.4907	0.0081
Chromogranin A (324-337)	0.0509	0.1743	0.2032	0.0025	0.5449
CRH	0.1688	0.2129	0.2171	0.1626	0.0512
CSF1	0.607	0.7022	0.1332	0.0635	0.1099
CSF2	0.2118	0.3567	0.267	0.2726	0.1498
CSH1	0.5399	0.5918	0.1395	0.7527	0.5066
CX3CL1	0.3106	0.286	0.4489	0.5552	0.1044
CXCL1	0.4193	0.4683	0.2951	0.573	0.6114
CXCL10	0.317	0.5185	0.4226	0.3374	0.3113
CXCL11	0.5534	0.231	0.1908	0.5339	0.2175
CXCL12	0.3435	0.0207		0.4856	0.1897
CXCL13	0.1337	0.6936	0.2663	0.014	0.396
CXCL14	0.2174	0.5071	0.554	0.1013	0.1208
CXCL16	0.1293	0.6665	0.1923	0.5612	0.2756
CXCL2	0.2646	0.2429	0.1531	0.2195	0.1988
CXCL3	0.1539	0.6582	0.0886	0.0279	0.4313
CXCL6	0.1084	0.1905	0.0325	0.2855	0.1174
DLL1	0.3128	0.1279	0.3237	0.3926	0.1555
Dopamine	0.4562	0.3598	0.4264	0.0531	0.1579
DynorphinA	0.602	0.0335	0.242	0.3578	0.5819
DynorphinB	0.1948	0.7282	0.1948	0.4747	0.4635
EDN3	0.0611	0.4224	0.2173	0.3413	0.0967
EFNA1	0.5779	0.458	0.0983	0.3058	0.4407
EFNA4	0.2168	0.186	0.2278	0.1347	0.5456
EFNA5	0.273	0.2591	0.0781	0.4777	0.3776
EFNB1	0.2763	0.6785	0.5311	0.2745	0.1657
EFNB2	0.0365	0.4997	0.3753	0.2167	0.1779
EFNB3	0.3454	0.2965	0.2483	0.4559	0.0092
EGF	0.1442	0.5471	0.2069	0.3922	0.1005
estrogen	0.3152	0.7754	0.4904	0.163	0.5628
FGF1	0.298	0.359	0.0998	0.3916	0.2552
FGF12	0.152	0.0939	0.1301	0.4913	0.1672
FGF17	0.3616	0.1691	0.1827	0.0777	0.4271
FGF18	0.2726	0.4812	0.5021	0.1674	0.1326
FGF2	0.1201	0.1353	0.4523	0.2918	0.1174
FGF21	0.4649	0.5448	0.1789	0.1621	0.2536
FGF23	0.0932	0.1949	0.1469	0.386	0.0205
FGF3	0.0296	0.1651	0.5022	0.3163	0.2783
FGF5	0.3725	0.1774	0.0857	0.296	0.1607
FGF7	0.1683	0.1635	0.4496	0.0964	0.2784
FGF9	0.1244	0.0325	0.2278	0.2045	0.183
FLT3LG	0.263	0.272	0.1886	0.5779	0.215
FRZB	0.2013	0.3878	0.3556	0.2245	0.1349
GAL	0.4027	0.266	0.0882	0.7536	0.5977
GAST	0.5695	0.6697	0.37	0.2013	0.5212
GCG	0.2083	0.1593	0.3323	0.4044	0.1769
GDF11	0.6575	0.7323	0.3415	0.289	0.1335
GDF15	0.1427	0.2987	0.136	0.167	0.1415
GDNF	0.1189	0.3004	0.1202	0.1197	0.5905
GHRL	0.401	0.2968	0.2993	0.2061	0.3934
GIP	0.2474	0.5035	0.523	0.0635	0.3992
GLP1	0.0957	0.1347	0.1206	0.1081	0.34
GLP2	0.3944	0.3951	0.2728	0.6989	0.2568
GRN	0.0167	0.1317	0.19	0.6128	0.4934
GRP	0.0479	0.214	0.0564	0.5403	0.5047
HBEGF	0.5058	0.2872	0.2503	0.6821	0.2162
HGF	0.5162	0.1306	0.1536	0.0665	0.309
IAPP	0.2694	0.2585	0.083	0.2312	0.1092
IFNG	0.4247	0.5095	0.3021	0.2304	0.4021
IGF1	0.3136	0.0427	0.2381	0.28	0.0771
IGF1	0.3625	0.4846	0.2904	0.5118	0.4639
IGF1	0.0883	0.4297	0.3274	0.0817	0.2673
IGF1	0.5441	0.3627	0.4672	0.2637	0.5119
IGF2	0.3914	0.4583	0.3617	0.161	0.3213
IHH	0.1366	0.5009	0.3739	0.1512	0.5615
IL10	0.4153	0.6782	0.168	0.065	0.1873
IL11	0.5447	0.5623	0.482	0.0226	0.4314
IL13	0.472	0.2184	0.5628	0.2326	0.1415
IL15	0.5405	0.0796	0.5376	0.4141	0.4651
IL17	0.2131	0.5944	0.3955	0.3049	0.0805
IL18	0.3613	0.1274	0.3689	0.6755	0.439
IL1alpha	0.3747	0.3662	0.5875	0.327	0.2619
IL1B	0.1443	0.2443	0.0019	0.0404	0.2544
IL22	0.4476	0.4417	0.3316	0.5959	0.3708
IL25	0.0674	0.0779	0.0878	0.1743	0.2634
IL27	0.3526	0.5535	0.251	0.0211	0.0239
IL32	0.4568	0.1381	0.0002	0.6413	0.3472
IL33	0.1264	0.4804	0.0443	0.2312	0.392
IL4	0.1239	0.0441	0.0706	0.5066	0.057
IL6	0.3068	0.733	0.4422	0.112	0.4939
IL7	0.4906	0.7281	0.3166	0.0019	0.5818
IL8	0.4894	0.1499	0.4105	0.1373	0.4574
INHA	0.2105	0.6219	0.3519	0.1009	0.3003
INHBA	0.159	0.7823	0.0319	0.5314	0.066
INS	0.0747	0.59	0.1811	0.0363	0.5581
INS	0.0773	0.4379	0.1007	0.0602	0.1601
Ins	0.2672	0.3705	0.1865	0.7723	0.1842
INS (Ins2)	0.1562	0.1016	0.0931	0.713	0.3028
JAG2	0.282	0.0337	0.2193	0.1606	0.3202
LEP	0.0996	0.6257	0.3261	0.5399	0.4542
LTB	0.1357	0.2386	0.5005	0.6043	0.3051
LTB	0.0501	0.2732	0.3828	0.1319	0.327
MCH	0.5104	0.2621	0.2487	0.5219	0.391
MDK	0.6161	0.5765	0.0468	0.0476	0.029
Met-enkephalin	0.1873	0.5027	0.2084	0.3094	0.2928
MIF	0.2719	0.5608	0.5862	0.6481	0.4563
NGF	0.132	0.1274	0.1667	0.561	0.1857
NLGN1	0.2611	0.7778	0.296	0.0345	0.4229
NLGN2	0.1572	0.7735	0.0807	0.1827	0.1395
NLGN4	0.32	0.8304	0.1929	0.476	0.5326
NMB	0.4943	0.3992	0.0666	0.0022	0.4264
NP	0.2756	0.3483	0.1441	0.2619	0.2138
NPW	0.0689	0.8082	0.2957	0.0539	0.1812
NPY	0.3761	0.2301	0.0576	0.3723	0.0854
NTF3	0.0969	0.7302	0.2351	0.1345	0.3206
NTF4	0.1585	0.2201	0.0558	0.1212	0.0935
NTN1	0.3807	0.4952	0.019	0.0121	0.4371
NTN4	0.2961	0.7599	0.4634	0.5022	0.5122
NTN4	0.1765	0.3302	0.488	0.2573	0.4545
NTNG1	0.1615	0.7284	0.1797	0.194	0.351
OLFM1	0.1716	0.0197	0.018	0.0108	0.4448
OSM	0.0307	0.5724	0.1886	0.4719	0.56
Oxyntomodulin	0.1739	0.4689	0.557	0.2838	0.1049
PACAP	0.2943	0.7124	0.1714	0.0729	0.2108
Pancreatatin 37-52	0.0394	0.7587	0.0048	0.2606	0.471
PBS	0.5866	0.1875	0.4931	0.3045	0.4409
PBS	0.5134	0.7388	0.3677	0.7175	0.5191
PDGFA	0.4426	0.0451	0.1157	0.4894	0.2634
PF4	0.4572	0.2154	0.4211	0.7313	0.5182
PGF	0.1152	0.5697	0.3069	0.1886	0.2518
PNOC	0.369	0.1032	0.1996	0.265	0.2458
PPY	0.2412	0.7264	0.091	0.636	0.4048
PRL	0.2553	0.0385	0.1343	0.0145	0.5301
PYY	0.3477	0.4474	0.2049	0.1299	0.5804
REG3A	0.4272	0.0843	0.2769	0.3348	0.204
SAA1	0.3391	0.0283	0.1186	0.2686	0.5003
SCG2	0.5942	0.2562	0.2349	0.7025	0.0874
SCT	0.2268	0.412	0.1781	0.6082	0.4077
SEMA3A	0.3246	0.796	0.3987	0.2392	0.2723
SEMA3C	0.3802	0.1271	0.2688	0.1972	0.534
SEMA3E	0.4734	0.7851	0.1314	0.3097	0.0794
SEMA4A	0.0033	0.2128	0.0567	0.0095	0
SEMA4G	0.1144	0.533	0.4977	0.2879	0.1276
SEMA5A	0.1483	0.4669	0.0869	0.2003	0.4274
SEMA6A	0.4108	0.8453	0.2114	0.1503	0.1473
Serotonin	0.1915	0.434	0.4633	0.2848	0.3482
SHH	0.1025	0.5515	0.4372	0.4753	0.3766
SLIT1	0.3177	0.5553	0.2009	0.0951	0.0355
SLIT2	0.4508	0.7496	0.4331	0.1697	0.1391
SLIT2	0.232	0.2854	0.4425	0.5245	0.2754
SLIT3	0.3179	0.684	0.5545	0.691	0.3215
SST	0.5131	0.083	0.289	0.1646	0.496
TAC1	0.1443	0.1766	0.4827	0.0183	0.1415
TFF1	0.2924	0.7275	0.4183	0.1395	0.0076
TFF2	0.4461	0.168	0.2545	0.1814	0.3089
TFF3	0.1758	0.0964	0.4963	0.4453	0.2677
TGFA	0.4539	0.7327	0.2756	0.2458	0.0301
TGFB1	0.5932	0.1663	0.5809	0.1539	0.2727
TGFB2	0.3244	0.1026	0.2216	0.249	0.4269
TGFB3	0.437	0.0364	0.1735	0.1149	0.3778
TLQP-21	0.0816	0.0427	0.3765	0.5548	0.3958
TNFSF10	0.0713	0.1794	0.2572	0.2424	0.2582
TNFSF13B	0.2936	0.3095	0.0889	0.2358	0.0576
TNFSF14	0.495	0.496	0.1449	0.2466	0.473
TNFSF15	0.1221	0.0099	0.4368	0.1938	0.0128
TNFSF4	0.2887	0.213	0.5002	0.1988	0.1149
TNFSF9	0.431	0.0074	0.1735	0.0753	0.5391
UCN	0.2599	0.8111	0.4191	0.3075	0.4856
UCN2	0.0623	0.3279	0.387	0.3104	0.3314
UCN3	0.336	0.0427	0.0117	0.0207	0.0737
VEGF	0.5524	0.1634	0.4753	0.3745	0.1408
VEGFB	0.4682	0.8022	0.3258	0.1798	0.4066
VEGFC	0.5452	0.0128	0.3595	0.1909	0.3778
VIP	0.3538	0.6682	0.3526	0.7208	0.4619
WNT1	0.1393	0.3695	0.1726	0.4279	0.0101
WNT11	0.0659	0.0052	0.2071	0.0071	0.4442
WNT3A	0.2825	0.6574	0.3934	0.6009	0.0988
WNT4	0.1845	0.2042	0.3711	0.2461	0.5148
WNT5A	0.2984	0.0219	0.0137	0.6029	0.2436
WNT5B	0.4631	0.1759	0.1603	0.1433	0.4141
WNT7A	0.1133	0.1059	0.3692	0.4822	0.3468
WNT9B	0.3089	0.1089	0.2642	0.0658	0.1772
Xenin-8	0.2911	0.375	0.3669	0.3766	0.2081

## Sheet: global day one cell death
factor	nM (cell count)	pM (cell count)	nM (PI+)	pM (PI+)
alpha-MSH	-0.165822	-0.0989526	1.58201	-1.27256
gamma-MSH	0.0498058	0.854417	-0.124354	0.866399
beta-MSH	-0.395674	-0.597771	1.22041	0.238056
10% FBS	-4.1473	-3.01215	-11.566	-6.57488
10% FBS	-4.0263	-4.48332	-11.3025	-8.31502
10% FBS	-5.31175	-4.4788	-12.5643	-10.7184
10% FBS	-4.21266	-4.78682	-12.0992	-9.53865
10% FBS	-4.90811	-4.84994	-12.7281	-8.89101
10% FBS	-4.26474	-4.22171	-12.7557	-8.35448
Acrp30	-0.0627123	-0.180484	0.897455	-0.280873
ACTH	-0.5436	-0.0307077	-0.50781	-0.630585
ADIPOQ	0.477957	-0.607113	0.812792	-0.452109
ADM	0.657487	-0.224179	0.736972	-1.97342
AGT	-0.514119	-0.397625	0.504325	-0.877022
ANG1	0.126282	-0.103573	0.529957	0.55285
ANGPT2	0.0933321	-0.395843	0.835734	0.407495
ANGPT4	-0.184853	0.0570835	0.0685415	-2.47219
ANGPTL3	0.0028109	0.139812	-0.264527	-1.88826
ANGPTL4	-0.222915	-0.459543	0.26507	-0.417789
AVP	-0.0327869	0.571389	0.03308	0.202777
BDNF	0.124128	0.758381	1.40331	-0.0186502
beta-endorphin	0.307563	0.670168	0.894625	-0.226292
BMP1	-0.103234	-0.492491	0.323866	-1.64163
BMP10	-0.634142	0.451562	-0.501859	-0.728461
BMP15	-0.293846	0.526196	-0.560716	-0.995623
BMP2	-0.0951364	0.365703	0.950954	-0.236672
BMP4	-0.0494859	0.0412298	0.279956	0.625339
BMP5	-0.0333739	-0.00876219	-0.240315	-1.49143
BMP6	-0.318778	-0.0596961	1.59634	1.06813
BMP7	-0.0314036	-0.0496515	0.64113	-0.655513
Bradykinin	-0.177741	-0.713269	-0.208312	-2.09461
BTC	-0.083145	-0.323124	-0.578024	-0.51391
CALCA	-0.24161	-0.395762	1.4699	0.213187
CARTPT	-0.369539	-0.0409186	0.876995	0.136133
Catestatin	0.123912	0.339196	0.19793	-1.97505
CCK	-0.614921	-0.326021	0.332797	0.41321
CCL11	-0.0974473	0.306904	0.824976	0.380376
CCL16	0.243918	0.149861	0.578352	-0.316985
CCL17	0.112264	0.25557	0.783384	-0.639512
CCL19	0.438882	-0.266169	0.275217	-0.762706
CCL2	0.270181	-0.362261	1.27291	-0.164179
CCL20	0.187482	0.198861	0.375647	-0.154219
CCL25	0.117614	0.106451	0.247238	-0.10823
CCL26	0.511424	0.144524	0.742676	-0.789946
CCL27	0.396815	-0.143183	0.691569	-1.06249
CCL4	0.698338	0.332351	0.167356	-0.682561
CCL5	0.333946	0.360996	0.00682267	-1.75132
CCL7	0.476074	-0.600652	2.07835	0.653757
CD55	-0.134666	-0.380836	-0.236079	-1.17235
CFC1	0.0928595	-0.0747518	1.03982	-1.25314
Chromogranin A (324-337)	0.308907	0.59555	0.781803	-0.943808
CRH	-0.210123	-0.261576	0.4288	-1.54789
CSF1	0.820059	-0.372911	-0.100665	-0.95388
CSF2	0.0418145	0.890993	-0.0925579	-0.773223
CSH1	-0.0415581	0.181634	0.0356263	0.448413
CX3CL1	-0.0576562	0.000844784	0.162635	-1.67972
CXCL1	0.0845216	-0.651643	0.714594	0.907952
CXCL10	-0.00942478	0.18102	0.316622	-1.04395
CXCL11	0.596907	-0.624016	-0.783793	-0.939261
CXCL12	0.763512	1.00511	-0.093329	-1.21947
CXCL13	-0.156751	-0.852905	0.739295	1.01635
CXCL14	0.338292	-0.183321	-0.512096	-0.397357
CXCL16	0.363695	0.296073	0.769643	-0.247232
CXCL2	0.274521	0.349769	1.03318	-1.68439
CXCL3	0.232791	0.15303	0.632822	0.561699
CXCL6	0.224725	-0.213016	1.05058	1.04582
DLL1	-0.0494375	0.0915665	1.37814	0.175839
Dopamine	-0.126407	-0.131901	0.628142	-0.666862
DynorphinA	-0.288636	-0.0354853	0.550713	0.108574
DynorphinB	0.00774978	0.593028	0.375355	-1.47674
EDN3	-0.0128719	0.266235	0.242495	-1.33879
EFNA1	0.271126	-0.374949	-0.559691	-1.65121
EFNA4	0.202988	-0.105388	-0.853756	-1.76447
EFNA5	0.235922	-0.0292814	0.636987	-2.30919
EFNB1	-0.129053	-0.445769	-0.400648	-1.07247
EFNB2	-0.456251	0.51113	-0.738223	-0.177957
EFNB3	-0.0357537	-0.156477	0.77269	-0.389924
EGF	0.403784	1.45783	0.606938	-0.0927224
estrogen	-0.222373	0.193929	-0.335878	0.475278
FGF1	0.661435	0.382225	-0.712535	-1.38259
FGF12	0.222868	-0.46422	-0.270568	-0.698456
FGF17	-0.123586	0.0339814	-0.75033	-1.30663
FGF18	0.49146	-0.133067	0.127357	-0.877019
FGF2	0.538763	-0.104887	-0.429039	-0.850825
FGF21	0.823069	0.292973	0.319199	-2.35702
FGF23	0.323642	-0.594748	1.87833	-0.143319
FGF3	-0.24234	0.14777	-0.283198	-1.19534
FGF5	0.342878	0.489059	0.0115945	0.21064
FGF7	0.846298	0.133086	0.729861	0.70503
FGF9	0.509197	-0.313126	0.527359	-0.710993
FLT3LG	-0.0354654	-0.0348573	0.117638	-1.84776
FRZB	0.0104364	0.260527	0.365862	0.763225
GAL	-0.548084	-0.512677	0.501756	-0.757463
GAST	0.345212	0.228496	-0.14819	-0.498603
GCG	-0.0352426	0.243711	0.120322	-0.602883
GDF11	0.0598012	0.0428263	0.447814	-0.49105
GDF15	0.524803	0.148175	0.0506731	-1.44735
GDNF	-0.398257	0.461511	1.50258	0.434711
GHRL	-0.131455	0.0879299	-0.0134975	-0.708744
GIP	0.227972	0.195745	-1.15288	-1.44842
GLP1	0.588767	-0.0023957	0.944325	-1.046
GLP2	0.0793796	0.519447	0.196713	-0.397822
GRN	-0.126717	-0.432074	0.427792	0.445486
GRP	-0.14967	-0.00911274	-0.373258	-2.04113
HBEGF	0.183174	-0.124417	0.47987	-1.10953
HGF	0.246044	0.331301	0.546791	-3.41081
IAPP	0.107495	-0.151483	-0.000433006	-0.546136
IFNG	0.0706841	-0.0353676	0.792024	0.0905103
IGF1	-0.113909	-0.275266	-0.273619	-1.42444
IGF1	0.642489	-0.0322546	-0.110518	-1.31326
IGF1	0.0673173	0.688722	-0.622688	-0.219789
IGF1	-0.195711	0.15204	-0.484655	-1.1393
IGF2	0.040425	0.13981	-0.660307	-1.97939
IHH	-0.283367	0.216946	0.838812	1.14028
IL10	-0.276213	-0.222691	0.799761	-1.2778
IL11	0.453862	-0.18872	0.919886	-1.48423
IL13	0.347675	0.556783	1.32159	0.405796
IL15	0.295677	0.105715	0.24463	-0.157259
IL17	0.467871	0.114845	0.910793	-0.349578
IL18	0.0304729	0.342808	-0.459831	-1.51726
IL1alpha	0.652024	-0.451691	-0.40483	-2.24093
IL1B	0.24093	-0.637066	0.327373	0.127275
IL22	-0.397561	-0.778915	0.801626	-1.06787
IL25	0.00417857	0.628979	1.03024	-0.607953
IL27	0.241716	0.514931	1.04655	-1.38451
IL32	0.0625731	0.325179	1.12182	-0.524748
IL33	-0.0322576	-0.0786837	1.28549	-0.367443
IL4	0.529636	0.679728	0.287694	-0.196488
IL6	-0.0102366	0.110244	0.228221	0.000201044
IL7	0.436913	0.666288	0.892978	-0.867922
IL8	0.32869	-0.352931	0.47004	-0.66041
INHA	-0.697588	-0.401149	0.103813	-0.608478
INHBA	0.221117	-0.195542	-0.114563	-0.492707
INS	0.084694	-0.195551	0.042284	-1.17663
INS	0.162782	-0.187478	-0.608823	-1.31568
Ins	0.454911	0.0370157	-0.533951	-1.6952
INS (Ins2)	0.0821285	0.535754	0.337114	-0.489325
JAG2	-0.025434	0.23585	0.79003	0.223939
LEP	0.436526	-0.327179	0.21964	-0.704481
LTB	-0.301079	-0.350878	0.522325	-0.615396
LTB	-0.425022	-0.257	1.48193	0.89636
MCH	-0.191005	-1.25179	1.10838	-0.299493
MDK	0.919183	-0.286101	1.06886	-1.97003
Met-enkephalin	0.352482	-0.964659	0.488066	0.729956
MIF	-0.00698016	-0.0816997	0.549144	-0.395146
NGF	-0.0598329	0.151855	1.99741	0.0844646
NLGN1	-0.472634	-0.686507	0.124249	-0.586342
NLGN2	0.145337	-0.364211	0.0683304	-1.95524
NLGN4	0.152372	-0.668327	0.667749	-0.645906
NMB	0.158805	0.941095	1.67306	0.334754
NP	-0.052091	0.142955	0.649637	0.249949
NPW	-0.178507	0.281691	0.254869	0.00655334
NPY	-0.128161	-0.16136	-0.145167	-1.24032
NTF3	-0.144956	-0.685714	1.22217	0.620339
NTF4	-0.344788	0.355185	-1.16311	-1.28025
NTN1	0.379071	0.411473	-0.576134	-0.350876
NTN4	0.0134028	0.0393662	0.472929	0.766363
NTN4	0.253748	-0.118853	0.121313	-1.0333
NTNG1	0.183802	-0.407003	0.253269	-0.847662
OLFM1	-0.665087	-0.224021	-1.06989	-1.36146
OSM	0.127703	-0.233848	1.2197	0.849823
Oxyntomodulin	-0.248886	-0.0671234	0.102926	-1.0338
PACAP	0.18281	-0.32794	0.550288	-2.27369
Pancreatatin 37-52	0.0455809	-0.705337	2.19896	-0.352172
PBS	-0.135653	-0.0846205	-0.206685	-0.416238
PBS	0.124952	0.0789652	0.134873	0.331078
PDGFA	1.02965	1.15919	0.0465431	-1.5853
PF4	0.432904	-0.0299112	0.423186	-0.688892
PGF	0.378066	0.61319	0.065943	-0.671289
PNOC	-0.253689	-0.122763	0.0227387	-0.784373
PPY	-0.289772	-0.412843	0.359432	-0.260692
PRL	0.241739	-0.139796	0.641936	-0.408267
PYY	-0.23449	0.425847	-0.583336	-1.01148
REG3A	0.0504367	0.0499968	0.181558	-1.65752
SAA1	0.85705	0.0402309	0.507634	-2.55819
SCG2	0.186843	-0.363937	0.37315	-1.11056
SCT	-0.139687	0.027051	1.97387	0.78091
SEMA3A	-0.276018	0.0451057	0.78187	0.6976
SEMA3C	-0.160258	-0.135107	0.438037	0.0153688
SEMA3E	-0.0681343	-0.246122	0.985387	0.461402
SEMA4A	-0.450195	0.130288	1.58115	-1.25742
SEMA4G	0.169341	0.773941	0.405575	0.233062
SEMA5A	-0.00278401	-0.187104	1.06512	-0.767569
SEMA6A	-0.122559	0.0369873	1.151	-0.785889
Serotonin	0.253184	0.41657	-0.802062	2.18126
SHH	0.441547	-0.227434	-0.537837	-2.63265
SLIT1	-0.178332	-0.206427	0.763863	-0.191028
SLIT2	0.370658	-0.348366	-0.117166	-0.412214
SLIT2	0.070831	0.386848	-0.186107	-0.704249
SLIT3	0.0216433	0.221551	0.0486449	-0.999073
SST	0.218316	0.596903	-0.962312	-0.779385
TAC1	-0.00731261	0.148949	-1.11258	-1.43229
TFF1	0.340196	-0.384117	0.880576	0.122999
TFF2	0.440851	-0.199906	0.180296	-0.140727
TFF3	-0.0553383	-0.0605571	0.726708	-0.750744
TGFA	0.249448	0.483833	1.13343	-1.33651
TGFB1	0.903987	0.251336	0.010457	-2.21955
TGFB2	0.560445	-0.711921	1.43218	0.0705735
TGFB3	0.950098	-0.173659	0.781067	-1.47966
TLQP-21	-0.0628957	-0.0207981	1.41954	0.804225
TNFSF10	0.527763	1.03925	0.552356	-0.138636
TNFSF13B	0.594691	0.300766	0.283193	-0.96944
TNFSF14	-0.0124265	0.441743	0.597222	-0.644791
TNFSF15	0.833217	0.908203	1.08023	-0.658324
TNFSF4	0.818815	0.936364	0.332441	0.21223
TNFSF9	1.06535	0.289969	0.556099	-0.609355
UCN	0.146599	-0.290157	-0.0769009	-0.178347
UCN2	0.200118	-0.243414	-0.165346	-1.21984
UCN3	0.0526254	-0.529504	1.80708	-0.354406
VEGF	0.331261	0.129384	1.2956	-0.705063
VEGFB	-0.0940624	-0.340766	1.1058	-0.479969
VEGFC	0.214826	0.451921	-0.482045	-2.825
VIP	0.021796	-0.437473	1.01156	0.558632
WNT1	0.260835	-0.428912	1.10526	-0.761307
WNT11	-0.322177	-0.794551	1.3913	-0.595854
WNT3A	0.392633	-0.311681	1.37264	1.22486
WNT4	-0.15012	-0.342063	-0.63308	-1.02674
WNT5A	-0.386474	-0.238332	1.37932	0.573317
WNT5B	-0.363207	-0.0693072	-0.186879	-0.23169
WNT7A	-0.358776	0.523848	1.20616	-0.476703
WNT9B	0.141858	-0.338949	0.983356	-2.49995
Xenin-8	0.384891	0.185896	-0.59115	-1.0507

## Sheet: global day one p-values
factor	nM	pM
alpha-MSH	0.0516	0.2029
gamma-MSH	0.6431	0.0023
beta-MSH	0.0167	0.1215
10% FBS	0	0
10% FBS	0	0
10% FBS	0	0
10% FBS	0	0
10% FBS	0	0
10% FBS	0	0
Acrp30	0.0023	0.6529
ACTH	0.0495	0.7586
ADIPOQ	0.2352	0.6087
ADM	0.5262	0.1046
AGT	0.4265	0.3661
ANG1	0.7935	0.0579
ANGPT2	0.1228	0.1405
ANGPT4	0.7923	0.0185
ANGPTL3	0.2185	0.1195
ANGPTL4	0.2197	0.8303
AVP	0.7773	0.0988
BDNF	0.0581	0.8379
beta-endorphin	0.1632	0.695
BMP1	0.8637	0.2369
BMP10	0.1338	0.4442
BMP15	0.034	0.2306
BMP2	0.1134	0.6945
BMP4	0.2311	0.0328
BMP5	0.2171	0.2764
BMP6	0.0221	0.0147
BMP7	0.2929	0.464
Bradykinin	0.4027	0.0587
BTC	0.1395	0.5836
CALCA	0.1043	0.0364
CARTPT	0.0967	0.1303
Catestatin	0.646	0.0926
CCK	0.6562	0.0502
CCL11	0.134	0.1915
CCL16	0.6287	0.7114
CCL17	0.2846	0.6565
CCL19	0.7287	0.6364
CCL2	0.0258	0.5965
CCL20	0.6757	0.8224
CCL25	0.3114	0.8771
CCL26	0.3097	0.5666
CCL27	0.5261	0.4354
CCL4	0.8443	0.3614
CCL5	0.9173	0.083
CCL7	0.0029	0.05
CD55	0.3431	0.3367
CFC1	0.0499	0.3714
Chromogranin A (324-337)	0.2137	0.347
CRH	0.6389	0.2348
CSF1	0.2783	0.4406
CSF2	0.1863	0.4008
CSH1	0.8322	0.1784
CX3CL1	0.6908	0.1341
CXCL1	0.3314	0.0212
CXCL10	0.8061	0.4669
CXCL11	0.0402	0.2205
CXCL12	0.3311	0.2509
CXCL13	0.0654	0.0015
CXCL14	0.234	0.7865
CXCL16	0.5421	0.8322
CXCL2	0.1787	0.1545
CXCL3	0.3295	0.0255
CXCL6	0.0065	0.0095
DLL1	0.0306	0.2071
Dopamine	0.206	0.7059
DynorphinA	0.3593	0.247
DynorphinB	0.7751	0.1011
EDN3	0.8087	0.1079
EFNA1	0.2323	0.2305
EFNA4	0.0413	0.0922
EFNA5	0.4423	0.0455
EFNB1	0.2072	0.5218
EFNB2	0.1165	0.7687
EFNB3	0.0918	0.8111
EGF	0.32	0.8633
estrogen	0.4228	0.0959
FGF1	0.0341	0.146
FGF12	0.0624	0.62
FGF17	0.0623	0.3027
FGF18	0.7473	0.4394
FGF2	0.099	0.4459
FGF21	0.7462	0.0232
FGF23	0	0.5353
FGF3	0.1964	0.4002
FGF5	0.9156	0.0925
FGF7	0.4957	0.0309
FGF9	0.3295	0.3466
FLT3LG	0.6617	0.1239
FRZB	0.6451	0.019
GAL	0.2589	0.6152
GAST	0.5085	0.8067
GCG	0.6438	0.7153
GDF11	0.7312	0.5369
GDF15	0.4638	0.139
GDNF	0.0208	0.0387
GHRL	0.4548	0.6976
GIP	0.1196	0.2116
GLP1	0.3473	0.3557
GLP2	0.8337	0.6626
GRN	0.5169	0.0794
GRP	0.1119	0.0583
HBEGF	0.7284	0.3813
HGF	0.2717	0.0072
IAPP	0.5474	0.7038
IFNG	0.1635	0.0809
IGF1	0.0727	0.1886
IGF1	0.1559	0.2964
IGF1	0.0291	0.8105
IGF1	0.3015	0.4013
IGF2	0.1362	0.0894
IHH	0.2368	0.0076
IL10	0.2139	0.226
IL11	0.1151	0.2194
IL13	0.102	0.0362
IL15	0.8568	0.8227
IL17	0.2738	0.6338
IL18	0.2875	0.2725
IL1alpha	0.2146	0.0308
IL1B	0.1683	0.1042
IL22	0.5027	0.3996
IL25	0.2136	0.5975
IL27	0.1583	0.1726
IL32	0.0783	0.6459
IL33	0.0539	0.7906
IL4	0.6431	0.8316
IL6	0.6952	0.1982
IL7	0.1814	0.5217
IL8	0.57	0.5645
INHA	0.597	0.299
INHBA	0.4453	0.7704
INS	0.7719	0.3793
INS	0.1076	0.2591
Ins	0.1675	0.1039
INS (Ins2)	0.4556	0.7538
JAG2	0.0215	0.1088
LEP	0.8184	0.5036
LTB	0.4896	0.5691
LTB	0.0122	0.0335
MCH	0.1142	0.7935
MDK	0.1628	0.0706
Met-enkephalin	0.2208	0.0315
MIF	0.6743	0.7323
NGF	0.0035	0.3205
NLGN1	0.4957	0.6734
NLGN2	0.6491	0.0522
NLGN4	0.3394	0.4517
NMB	0.0214	0.0656
NP	0.554	0.1232
NPW	0.5861	0.0609
NPY	0.3111	0.2546
NTF3	0.0306	0.0333
NTF4	0.0205	0.2248
NTN1	0.2524	0.755
NTN4	0.3216	0.04
NTN4	0.9026	0.241
NTNG1	0.4586	0.5487
OLFM1	0.0589	0.3149
OSM	0.0536	0.0109
Oxyntomodulin	0.858	0.3712
PACAP	0.4341	0.034
Pancreatatin 37-52	0.0005	0.7867
PBS	0.2639	0.676
PBS	0.7993	0.1503
PDGFA	0.7575	0.1997
PF4	0.8469	0.7321
PGF	0.8397	0.5706
PNOC	0.4559	0.6641
PPY	0.6583	0.8054
PRL	0.1503	0.7549
PYY	0.1511	0.3278
REG3A	0.4804	0.186
SAA1	0.3998	0.0102
SCG2	0.4102	0.4651
SCT	0.0085	0.0263
SEMA3A	0.4066	0.0615
SEMA3C	0.4656	0.1866
SEMA3E	0.2509	0.019
SEMA4A	0.0001	0.0943
SEMA4G	0.4642	0.072
SEMA5A	0.1116	0.6931
SEMA6A	0.1536	0.4688
Serotonin	0.0906	0.0755
SHH	0.1546	0.0104
SLIT1	0.1873	0.88
SLIT2	0.3488	0.6491
SLIT2	0.1757	0.686
SLIT3	0.8062	0.5291
SST	0.0654	0.3826
TAC1	0.0775	0.2712
TFF1	0.0119	0.0865
TFF2	0.769	0.9046
TFF3	0.4004	0.5638
TGFA	0.0953	0.2418
TGFB1	0.7622	0.0296
TGFB2	0.0817	0.1273
TGFB3	0.2658	0.2518
TLQP-21	0.0111	0.0551
TNFSF10	0.5032	0.8871
TNFSF13B	0.5551	0.3974
TNFSF14	0.4284	0.6341
TNFSF15	0.1724	0.6942
TNFSF4	0.5398	0.1093
TNFSF9	0.436	0.7311
UCN	0.7657	0.8341
UCN2	0.2549	0.2813
UCN3	0.0007	0.7634
VEGF	0.1637	0.3977
VEGFB	0.1822	0.5437
VEGFC	0.125	0.0056
VIP	0.1528	0.0084
WNT1	0.0297	0.6167
WNT11	0.0022	0.678
WNT3A	0.1104	0.004
WNT4	0.1713	0.2622
WNT5A	0.0064	0.1187
WNT5B	0.2813	0.7668
WNT7A	0.1937	0.6635
WNT9B	0.115	0.0119
Xenin-8	0.0489	0.2962

## Sheet: global day two cell death
factor	nM (cell count)	pM (cell count)	nM (PI+)	pM (PI+)
alpha-MSH	-0.698922	0.369786	0.702157	-1.08815
gamma-MSH	-0.0303245	1.67863	-0.100882	0.697294
beta-MSH	-0.890277	-0.643541	0.903403	0.217382
10% FBS	-9.05304	-6.58605	-24.0416	-12.8278
10% FBS	-8.29367	-9.36632	-20.8108	-16.0472
10% FBS	-8.85664	-8.2005	-20.6786	-19.3431
10% FBS	-8.21963	-9.57445	-18.8569	-16.1481
10% FBS	-8.89872	-9.55012	-23.0475	-17.1006
10% FBS	-8.19019	-8.61254	-20.7622	-14.941
Acrp30	-1.12158	0.117445	0.435581	-0.306736
ACTH	-0.886251	0.579386	-1.29763	-0.611545
ADIPOQ	0.455296	-0.0300479	0.708438	-0.136687
ADM	0.657232	0.263948	0.275114	-1.70348
AGT	-0.626313	-0.121038	-0.295034	-0.41071
ANG1	-0.181217	0.489194	0.049353	0.62765
ANGPT2	-0.193907	0.0892398	0.502767	0.391358
ANGPT4	-0.238366	0.565637	-0.470266	-1.7048
ANGPTL3	-0.00953658	1.48254	-0.363727	-1.47384
ANGPTL4	-0.366152	-0.448043	0.307697	-0.465869
AVP	-0.12624	1.45647	-0.576283	0.292327
BDNF	-0.15464	1.15133	0.543171	-0.00980487
beta-endorphin	0.0659816	1.23085	0.655424	-0.229453
BMP1	-0.566217	-0.776761	-0.356522	-1.18278
BMP10	-0.831577	0.170544	-0.467325	-0.53653
BMP15	-0.168977	1.19462	-0.689847	-0.665309
BMP2	-0.328812	0.216181	0.322322	0.0298516
BMP4	0.223662	-0.236828	0.417827	0.780379
BMP5	-0.00572959	0.147366	-0.586715	-1.21505
BMP6	-0.496186	-0.0361571	0.820524	1.22173
BMP7	0.0178751	-0.257175	0.344771	-0.324521
Bradykinin	-0.390373	-0.0881215	-0.347258	-1.53738
BTC	-0.584922	-0.0998996	-0.450427	-0.450943
CALCA	-0.54824	-0.576247	0.374191	0.156288
CARTPT	-0.429189	-0.251879	0.948704	0.395898
Catestatin	0.0226391	0.893734	-0.0666685	-1.67835
CCK	-0.81843	-0.251228	0.10781	0.442791
CCL11	-1.07656	0.42667	0.374838	0.255754
CCL16	-0.0511587	0.992213	0.382189	-0.0969516
CCL17	-0.0386504	0.940471	0.240897	-0.537144
CCL19	0.56544	1.1895	0.13516	-0.636287
CCL2	-0.363197	-0.50559	0.663096	-0.061439
CCL20	-0.0349023	0.389937	0.387184	0.261714
CCL25	0.154309	0.308447	0.101065	0.094683
CCL26	0.648888	0.444702	0.782725	-0.302046
CCL27	0.290505	-0.0879127	0.322765	-0.549528
CCL4	0.807523	1.17884	-0.555741	-0.528427
CCL5	0.396289	2.06637	-0.367172	-1.19908
CCL7	-0.172703	-0.564343	1.07396	0.601422
CD55	-0.336037	-0.246388	-0.07959	-0.877246
CFC1	0.149923	0.774011	0.624332	-1.11069
Chromogranin A (324-337)	0.235404	0.775341	0.63489	-0.23647
CRH	0.018665	-0.071305	-0.160837	-0.932536
CSF1	1.02869	-0.252474	-0.331677	-0.647492
CSF2	-0.19964	1.67759	-0.289216	-0.685419
CSH1	-0.462919	-0.137352	-0.246722	0.560529
CX3CL1	0.132474	0.582296	-0.111288	-1.34722
CXCL1	-0.595766	-0.485495	0.333112	0.662508
CXCL10	0.0870052	-0.0419569	0.194825	-1.06439
CXCL11	0.21841	-0.242255	-0.733748	-0.673446
CXCL12	1.45975	1.71214	0.125202	-0.818786
CXCL13	-0.963519	-0.450941	0.659572	0.972118
CXCL14	0.557697	0.239833	-0.234977	-0.039296
CXCL16	0.256057	-0.134173	0.418436	-0.119234
CXCL2	0.00606192	1.40294	0.455532	-1.25891
CXCL3	0.225682	0.44526	0.41024	0.795842
CXCL6	-0.100737	-0.393728	0.924776	0.768164
DLL1	-0.0450379	0.305223	1.02693	0.227347
Dopamine	-0.0448374	-0.120105	0.75606	-0.454955
DynorphinA	-0.365616	-0.511674	0.334565	0.173592
DynorphinB	-0.160536	0.468647	0.149284	-1.02374
EDN3	0.237108	0.859905	0.170041	-1.01379
EFNA1	0.677565	0.219168	-0.0974932	-1.88231
EFNA4	0.647186	-0.24133	-0.605541	-1.33898
EFNA5	0.440306	-0.0394606	0.316932	-1.66257
EFNB1	-0.330556	-0.580922	-0.320627	-0.723673
EFNB2	-0.766766	0.851443	-0.391965	-0.0454094
EFNB3	-0.0248501	-0.775105	0.44552	-0.723358
EGF	0.486294	1.91722	0.0155178	0.0450978
estrogen	-0.269378	0.569352	-0.37701	0.687626
FGF1	0.610973	1.7312	-0.704717	-0.973034
FGF12	0.233936	-0.746632	-0.934881	-0.249349
FGF17	-0.752147	0.850042	-1.81175	-0.888075
FGF18	0.389011	-0.467486	-0.352214	-0.380821
FGF2	0.843713	0.580877	-0.539295	-0.649837
FGF21	0.362111	0.502879	0.181538	-1.52535
FGF23	-0.50595	-1.92378	0.973686	-0.580583
FGF3	0.303667	0.00602271	-0.451309	-0.884716
FGF5	0.0211544	1.14008	-0.267607	0.524793
FGF7	1.07303	-0.405099	0.295655	0.782343
FGF9	-0.0581169	-0.209167	0.338207	-0.505077
FLT3LG	0.0764896	0.377739	0.101804	-1.54521
FRZB	0.392811	0.48813	-0.213867	0.814589
GAL	-0.926302	-1.08669	0.394045	-1.12126
GAST	-0.571758	0.406388	0.0692594	-0.0362777
GCG	0.169114	1.03457	0.18215	-0.237338
GDF11	0.512631	0.00020436	0.0997229	-0.456608
GDF15	0.167568	1.70323	0.0292905	-1.10276
GDNF	-1.24255	-0.653586	0.0101237	0.177431
GHRL	0.43779	0.359857	-0.0625455	-0.753873
GIP	0.289349	0.414011	-0.76481	-0.806833
GLP1	0.237342	0.449256	0.315554	-0.656292
GLP2	0.0985795	1.06111	-0.533209	-0.160689
GRN	0.166675	-0.359346	-0.265756	0.36302
GRP	-0.170071	0.785393	-0.736731	-1.76297
HBEGF	-0.122901	-0.718957	0.0393777	-0.678271
HGF	0.368133	0.655548	0.231996	-3.05275
IAPP	0.161267	0.389155	0.269646	-0.493466
IFNG	-0.382005	0.0281101	0.144088	0.0801272
IGF1	-0.269839	0.105489	-0.753191	-1.19537
IGF1	0.675882	0.319295	0.118954	-0.882331
IGF1	0.0582902	0.521653	-0.706606	0.138857
IGF1	-0.817571	0.297916	-0.184986	-1.04544
IGF2	0.0427301	0.374949	-0.500729	-1.68912
IHH	-0.824479	0.400249	0.314229	1.06918
IL10	-0.1842	-0.253253	0.167373	-1.12371
IL11	0.30112	-0.477154	0.515961	-0.761497
IL13	-0.479374	0.460255	0.510755	0.486691
IL15	0.198831	0.621828	-0.211953	-0.16631
IL17	-0.219248	0.346246	0.209457	-0.00277528
IL18	0.273826	1.01309	-0.264867	-1.07902
IL1alpha	0.629395	-0.601265	-0.205819	-1.52007
IL1B	0.328885	-1.15522	0.540462	0.494797
IL22	-0.699517	-0.465049	0.113041	-0.514805
IL25	-0.223439	1.12222	0.181468	-0.596901
IL27	1.11325	1.98852	1.27481	-1.3128
IL32	0.49948	1.11432	0.537429	-0.494728
IL33	-0.485981	-0.660931	0.231542	-0.323847
IL4	0.212503	0.642958	-0.126835	0.123916
IL6	0.313423	0.212434	0.232074	0.16545
IL7	0.531634	2.17985	0.615136	-0.582039
IL8	-0.228173	-0.179296	-0.0657217	-0.233108
INHA	-0.308412	0.434573	0.327	-0.270657
INHBA	-0.0885798	0.0527331	0.446031	-0.213403
INS	0.218108	-0.0519043	-0.267168	-1.29205
INS	0.313503	-0.0305931	-0.393381	-0.983569
Ins	0.430362	-0.442631	-0.154605	-1.10581
INS (Ins2)	0.286972	1.35159	0.329694	-0.224572
JAG2	-0.107665	0.29699	0.720073	0.466114
LEP	0.532131	-0.100893	-0.0207072	-0.28763
LTB	-0.482354	0.186065	0.184245	-0.427757
LTB	-1.34692	-0.12273	0.275796	0.645206
MCH	-0.710119	-1.50886	0.574803	-0.258358
MDK	1.04601	-0.282054	1.1147	-1.43734
Met-enkephalin	0.160617	-0.531493	0.480412	0.583823
MIF	-0.614555	0.35709	0.0734486	-0.0708178
NGF	-0.375103	0.325769	1.00347	-0.122803
NLGN1	-1.24648	-0.604829	-0.600766	-0.529613
NLGN2	0.288408	0.0957439	-0.403169	-1.8216
NLGN4	0.393292	-0.808043	0.268726	-0.542975
NMB	0.207937	1.25433	1.21697	0.616187
NP	-0.105599	2.02282	-0.0866862	0.0145018
NPW	-0.367662	0.574606	0.0202005	0.0835655
NPY	-0.433196	0.159236	-0.133247	-0.751152
NTF3	-0.934758	-1.03283	0.702253	0.762193
NTF4	-1.28203	1.77526	-1.89172	-0.732429
NTN1	1.27723	-0.560465	-0.248408	-0.0573924
NTN4	-0.204709	-0.231658	0.0949186	0.337669
NTN4	0.294407	0.0999697	-0.250572	-0.757406
NTNG1	0.470797	-0.597888	0.0946852	-0.445089
OLFM1	-1.2657	-0.536756	-0.874514	-1.17509
OSM	-0.3101	-0.340494	0.480833	0.811034
Oxyntomodulin	-0.546012	-0.374258	-0.280326	-0.695317
PACAP	0.00756295	0.400296	0.00647495	-1.93656
Pancreatatin 37-52	-0.771613	-0.536997	1.18262	-0.381565
PBS	-0.443018	0.368071	-0.161105	-0.441973
PBS	0.42168	-0.395581	0.104175	0.367269
PDGFA	1.56079	1.49607	0.00920951	-1.01483
PF4	0.530034	0.290273	-0.0693121	-0.44027
PGF	0.389558	1.36415	-0.403454	-0.420877
PNOC	-0.27878	0.272264	0.272821	-0.369916
PPY	-0.695969	-0.545223	0.00344655	-0.208714
PRL	0.429579	0.111616	0.0739788	-0.796854
PYY	-0.0911713	1.27154	-0.354657	-1.45684
REG3A	-0.184714	0.00421474	0.0842595	-0.961836
SAA1	1.31463	0.140717	0.567218	-1.99591
SCG2	-0.350386	0.126824	0.34498	-0.701461
SCT	-1.27015	0.311765	0.509106	0.837641
SEMA3A	-0.563433	0.0584243	0.0396796	0.373599
SEMA3C	-0.962748	-0.120138	0.0755126	0.0943443
SEMA3E	-0.13026	0.0076058	0.415749	0.492891
SEMA4A	0.185916	-0.0647501	1.6771	-0.938714
SEMA4G	-0.259562	1.50973	0.110803	0.338201
SEMA5A	0.0862599	0.706051	0.108506	-0.424438
SEMA6A	-0.598972	-0.281508	0.254519	-0.772577
Serotonin	-0.802192	0.598018	-0.34634	2.33334
SHH	0.913642	-0.116337	-0.563663	-2.28365
SLIT1	-0.289407	-0.357767	0.340465	-0.0231208
SLIT2	0.00446383	-1.193	-0.32598	-0.532077
SLIT2	0.247429	0.706416	-0.290134	-0.251085
SLIT3	0.725311	0.519963	-0.120472	-0.685726
SST	0.452704	1.08393	-0.897982	-1.06958
TAC1	0.164983	1.09831	-0.224804	-1.15571
TFF1	0.298015	-1.0503	1.03488	0.492047
TFF2	-0.0146356	-0.493488	-0.0033575	0.0398408
TFF3	-0.313047	-0.186159	0.128819	-0.557259
TGFA	-0.219058	1.08713	0.568598	-1.52935
TGFB1	1.19756	0.881258	-0.154663	-1.75116
TGFB2	0.719578	-0.699071	0.669772	0.697998
TGFB3	1.50072	0.61799	0.867466	-1.11311
TLQP-21	-0.627475	0.613238	0.809191	0.876424
TNFSF10	0.158591	0.922212	-0.609471	-0.0361974
TNFSF13B	0.492398	0.519148	-0.529342	-0.901916
TNFSF14	-0.145042	1.19033	0.0572869	-0.61216
TNFSF15	0.981388	1.39369	0.643657	-0.445106
TNFSF4	1.07173	1.33577	-0.211509	0.358598
TNFSF9	1.13453	1.10783	0.821057	-0.0244865
UCN	0.25289	0.0486866	0.131452	-0.110712
UCN2	-0.129828	0.0284609	-0.115189	-0.6658
UCN3	-0.0631687	-1.17991	1.51035	0.059707
VEGF	-0.0761881	0.454754	0.602378	-0.792448
VEGFB	-0.224593	-0.199064	0.573118	-0.399
VEGFC	0.783817	0.954035	-0.133009	-2.25867
VIP	-0.356698	-1.35007	0.409879	0.441367
WNT1	-0.541699	-0.507416	0.587204	-0.67041
WNT11	-0.629993	-1.18874	0.99901	-0.217687
WNT3A	-0.332681	-0.414317	0.47696	1.025
WNT4	-0.183597	0.303443	-0.515699	-0.890382
WNT5A	-1.31202	-0.232017	0.878226	0.72125
WNT5B	-0.952407	0.362424	-0.454793	-0.0960529
WNT7A	-0.961584	1.19369	0.832929	-0.241693
WNT9B	0.516365	-0.417697	0.939897	-1.81219
Xenin-8	0.566693	0.509925	-0.452578	-0.746822

## Sheet: global day two p-values
factor	nM	pM
alpha-MSH	0.1263	0.1805
gamma-MSH	0.4618	0.0062
beta-MSH	0.0451	0.2084
10% FBS	0	0
10% FBS	0	0
10% FBS	0	0
10% FBS	0	0
10% FBS	0	0
10% FBS	0	0
Acrp30	0.0355	0.5926
ACTH	0.0264	0.5773
ADIPOQ	0.115	0.7882
ADM	0.3655	0.0683
AGT	0.2292	0.5945
ANG1	0.514	0.0354
ANGPT2	0.3188	0.1677
ANGPT4	0.1982	0.0552
ANGPTL3	0.3614	0.1475
ANGPTL4	0.2021	0.7273
AVP	0.0872	0.1078
BDNF	0.0919	0.7793
beta-endorphin	0.0532	0.6166
BMP1	0.2736	0.2278
BMP10	0.1659	0.5233
BMP15	0.118	0.3676
BMP2	0.1843	0.1767
BMP4	0.2211	0.0216
BMP5	0.1341	0.2116
BMP6	0.0743	0.0108
BMP7	0.1319	0.4978
Bradykinin	0.3954	0.1131
BTC	0.1925	0.5897
CALCA	0.496	0.0199
CARTPT	0.0564	0.0935
Catestatin	0.5833	0.0819
CCK	0.442	0.0706
CCL11	0.172	0.247
CCL16	0.249	0.7569
CCL17	0.5333	0.6536
CCL19	0.5066	0.5252
CCL2	0.1076	0.5595
CCL20	0.424	0.117
CCL25	0.3069	0.2516
CCL26	0.1415	0.6525
CCL27	0.5189	0.5931
CCL4	0.1263	0.4007
CCL5	0.2813	0.1643
CCL7	0.0226	0.0488
CD55	0.5943	0.3728
CFC1	0.1681	0.2942
Chromogranin A (324-337)	0.1294	0.7756
CRH	0.316	0.3605
CSF1	0.1895	0.4038
CSF2	0.2804	0.3741
CSH1	0.4749	0.1197
CX3CL1	0.3936	0.1263
CXCL1	0.6151	0.0523
CXCL10	0.6494	0.2184
CXCL11	0.0926	0.2561
CXCL12	0.4436	0.3009
CXCL13	0.0529	0.0012
CXCL14	0.3426	0.8
CXCL16	0.3101	0.8132
CXCL2	0.1093	0.1834
CXCL3	0.1976	0.0116
CXCL6	0.0146	0.0553
DLL1	0.0587	0.2535
Dopamine	0.116	0.6987
DynorphinA	0.5177	0.245
DynorphinB	0.7164	0.184
EDN3	0.4263	0.1892
EFNA1	0.4499	0.0302
EFNA4	0.1542	0.1432
EFNA5	0.433	0.105
EFNB1	0.319	0.5734
EFNB2	0.1348	0.7922
EFNB3	0.1497	0.5715
EGF	0.4548	0.3213
estrogen	0.3394	0.0997
FGF1	0.1421	0.2449
FGF12	0.0351	0.7605
FGF17	0.103	0.3545
FGF18	0.2859	0.6064
FGF2	0.1915	0.3931
FGF21	0.5054	0.0815
FGF23	0.0183	0.2829
FGF3	0.2793	0.4054
FGF5	0.363	0.0403
FGF7	0.2389	0.0337
FGF9	0.1693	0.2807
FLT3LG	0.5674	0.1401
FRZB	0.4254	0.0184
GAL	0.3457	0.2011
GAST	0.6966	0.8708
GCG	0.6763	0.7371
GDF11	0.683	0.5367
GDF15	0.2305	0.19
GDNF	0.1925	0.1513
GHRL	0.5806	0.5691
GIP	0.3192	0.4626
GLP1	0.1325	0.4561
GLP2	0.1774	0.7319
GRN	0.2633	0.1107
GRP	0.1144	0.0375
HBEGF	0.7702	0.3699
HGF	0.2739	0.0095
IAPP	0.3581	0.6551
IFNG	0.708	0.1049
IGF1	0.0567	0.1813
IGF1	0.5951	0.2657
IGF1	0.097	0.1863
IGF1	0.4937	0.3115
IGF2	0.1537	0.0704
IHH	0.1379	0.012
IL10	0.2395	0.2261
IL11	0.2163	0.4794
IL13	0.2855	0.061
IL15	0.4551	0.7447
IL17	0.3625	0.7603
IL18	0.4075	0.3448
IL1alpha	0.3855	0.1354
IL1B	0.0348	0.0341
IL22	0.7431	0.5317
IL25	0.3544	0.5532
IL27	0.0146	0.1214
IL32	0.0738	0.57
IL33	0.2122	0.6703
IL4	0.2225	0.1866
IL6	0.4925	0.2173
IL7	0.0851	0.5469
IL8	0.5542	0.7104
INHA	0.5141	0.3832
INHBA	0.143	0.7952
INS	0.3373	0.1869
INS	0.2144	0.2821
Ins	0.385	0.2533
INS (Ins2)	0.393	0.8281
JAG2	0.0382	0.0699
LEP	0.596	0.6214
LTB	0.4875	0.5857
LTB	0.2977	0.0777
MCH	0.2842	0.6896
MDK	0.0338	0.119
Met-enkephalin	0.3096	0.0716
MIF	0.6303	0.7946
NGF	0.0252	0.8349
NLGN1	0.3783	0.5232
NLGN2	0.1544	0.0402
NLGN4	0.4823	0.3428
NMB	0.0122	0.0343
NP	0.4758	0.2615
NPW	0.1395	0.0554
NPY	0.4875	0.3424
NTF3	0.0526	0.0361
NTF4	0.0135	0.424
NTN1	0.2892	0.8341
NTN4	0.6936	0.0989
NTN4	0.4575	0.3199
NTNG1	0.5933	0.6189
OLFM1	0.0918	0.2557
OSM	0.0963	0.0197
Oxyntomodulin	0.338	0.3807
PACAP	0.4852	0.0381
Pancreatatin 37-52	0.0019	0.6935
PBS	0.4594	0.6502
PBS	0.7543	0.1518
PDGFA	0.6666	0.3184
PF4	0.689	0.742
PGF	0.38	0.5718
PNOC	0.2993	0.7332
PPY	0.6698	0.7194
PRL	0.2301	0.3177
PYY	0.284	0.0917
REG3A	0.489	0.3377
SAA1	0.2905	0.0289
SCG2	0.4792	0.483
SCT	0.1547	0.0183
SEMA3A	0.6348	0.1764
SEMA3C	0.6351	0.2281
SEMA3E	0.3684	0.0235
SEMA4A	0.0002	0.1506
SEMA4G	0.505	0.058
SEMA5A	0.4266	0.7139
SEMA6A	0.4312	0.4175
Serotonin	0.2915	0.0746
SHH	0.2378	0.0102
SLIT1	0.3148	0.8893
SLIT2	0.2227	0.3966
SLIT2	0.3293	0.801
SLIT3	0.5534	0.5877
SST	0.0471	0.1792
TAC1	0.3076	0.2486
TFF1	0.0126	0.0462
TFF2	0.5774	0.4062
TFF3	0.2485	0.648
TGFA	0.1583	0.1347
TGFB1	0.4155	0.1409
TGFB2	0.1293	0.1208
TGFB3	0.0847	0.2965
TLQP-21	0.028	0.0387
TNFSF10	0.2466	0.8808
TNFSF13B	0.1265	0.3268
TNFSF14	0.696	0.3877
TNFSF15	0.0964	0.7015
TNFSF4	0.1847	0.116
TNFSF9	0.1019	0.88
UCN	0.7074	0.7407
UCN2	0.4583	0.5099
UCN3	0.0001	0.2273
VEGF	0.281	0.32
VEGFB	0.2941	0.3969
VEGFC	0.4436	0.0218
VIP	0.3989	0.0134
WNT1	0.0486	0.5419
WNT11	0.0031	0.7526
WNT3A	0.3051	0.0208
WNT4	0.15	0.2596
WNT5A	0.0046	0.0752
WNT5B	0.1612	0.7474
WNT7A	0.1189	0.7291
WNT9B	0.0181	0.0355
Xenin-8	0.2362	0.3817

[truncated: 2 more sheets: global day three cell death, global day three p-values]
