# Supplementary material for: A live-cell, high-content imaging survey of 206 endogenous factors across five stress conditions reveals context-dependent survival effects in mouse primary beta cells
Source: Diabetologia. 2015 Mar 14;58(6):1239–49. doi: 10.1007/s00125-015-3552-5 (PMC4415993; doi:10.1007/s00125-015-3552-5)
Supplement: Supplementary file 20 — (XLSX 58 kb) [file 125_2015_3552_MOESM20_ESM.xlsx]

## Sheet: Mouse V Human Expression
Original data are from: Benner et al. The transcriptional landscape of mouse beta cells compared to human beta cells reveals notable species differences in long non-coding RNA and protein-coding gene expression. BMC Genomics 2014, 15:620; and from Nica et al. Cell-type, allelic, and genetic signatures in the human pancreatic beta cell transcriptome. Genome Research 2013. 23 (9) 1554-62. See Benne…
gene name	Long Name	Mouse beta cells (RPKM)	Human beta cells (RPKM)	enrichment	status	enriched in	adj. p value
Pdyn	prodynorphin	100.578	0	19.9399	unique	mouse	9.33687e-120
Il3ra	Interleukin 3 receptor, alpha	15.5168	0	17.2435	unique	mouse	1.23206e-106
Galr3	Galanin receptor 3	32.0662	0.0185503	10.7476	unique	mouse	6.07402e-117
Adora3	Adenosine A3 Receptor	23.4843	0.0161885	10.4936	unique	mouse	2.31677e-115
Notch4	Notch 4	1.37193	0.00154716	9.70211	unique	mouse	1.07346e-61
Cntfr	ciliary neurotrophic factor receptor	41.2418	0.0501772	9.67999	unique	mouse	1.06353e-127
Fgf21	fibroblast growth factor 21	2.62684	0.00708342	8.5145	unique	mouse	1.0504e-21
Ghr	growth hormone receptor	73.2666	0.587563	6.96202	unique	mouse	2.70674e-84
Adora1	adenosine A1 receptor	8.85727	0.103637	6.41587	unique	mouse	6.19152e-62
Insrr	insulin receptor related	126.647	1.48475	6.41435	enriched	mouse	5.24916e-73
Vipr1	Vasoactive intestinal polypeptide receptor 1	27.749	0.341027	6.34599	unique	mouse	4.64719e-68
Insl3	Insulin like 3	8.67888	0.114188	6.24678	unique	mouse	2.56981e-29
Galr1	galanin receptor 1	7.90293	0.106773	6.20844	unique	mouse	7.66517e-52
Ret	receptor for GDNF-family ligands	28.1207	0.672473	5.3858	unique	mouse	1.09014e-55
Prlr	prolactin receptor	65.2991	1.69027	5.27166	enriched	mouse	4.28548e-52
Il1b	interleukin 1 beta	4.50446	0.11904	5.24065	unique	mouse	6.40248e-24
Iapp	islet amyloid polypeptide	51847.1	1561.7	5.05308	enriched	mouse	1.20535e-50
Ntrk2	BDNF/NT-3 growth factors receptor	38.0984	1.26042	4.91764	enriched	mouse	1.78768e-46
Npr1	atrionatriuretic peptide receptor A	10.783	0.356922	4.91661	unique	mouse	5.64878e-38
Egf	epidermal growth factor	5.92069	0.20126	4.87794	unique	mouse	1.46272e-26
Ang	Angiotensin	80.0798	2.83718	4.81886	enriched	mouse	1.39268e-42
Ccrl2	C-C chemokine receptor-like 2	3.68402	0.153207	4.58682	unique	mouse	1.03044e-20
Il1r1	interleukin 1 receptor, type I	229.759	10.5837	4.44019	enriched	mouse	1.29027e-39
Sema3c	semaphorin 3c	2.27769	0.112172	4.34257	unique	mouse	1.52372e-23
Inha	Inhibin, alpha	35.4347	2.06597	4.10021	enriched	mouse	4.84297e-27
Sema4a	semaphorin 4a	14.0701	0.826967	4.08849	unique	mouse	4.54828e-27
Notch1	notch 1	9.32765	0.552322	4.07769	unique	mouse	7.12204e-30
Efna2	Ephrin-A2	1.98722	0.127184	3.96471	unique	mouse	2.1039e-12
Galr2	galanin receptor 2	2.46466	0.171101	3.84768	unique	mouse	8.50409e-11
Egfr	epidermal growth factor receptor	5.68605	0.426778	3.73555	unique	mouse	1.95941e-22
Adora2b	adenosine A2b receptor	6.91826	0.569695	3.60191	unique	mouse	2.12049e-16
Slitrk6	SLIT And NTRK-Like Family, Member 6	13.7288	1.34559	3.35079	enriched	mouse	2.15151e-15
Lifr	Leukemia inhibitory factor receptor	11.1679	1.11036	3.33015	enriched	mouse	1.93056e-20
Fstl4	follistatin-like 4	0	12.6581	16.9497	unique	human	1.04944e-21
Lepr	leptin receptor	0	3.47411	15.0844	unique	human	7.95566e-11
Bmp5	bone morphogenic protein 5	0.0490513	105.856	11.0726	unique	human	1.67731e-13
Unc5cl	unc-5 homolog C	0.0426114	35.9206	9.71598	unique	human	4.88619e-34
Mchr1	melanin-concentrating hormone receptor 1	0.00869655	4.50618	9.00078	unique	human	8.71974e-12
Il17rb	interleukin 17 receptor B	0.0742264	29.5164	8.63343	unique	human	9.55731e-08
Dlk1	delta-like 1 homolog	1.45623	510.176	8.45251	enriched	human	3.90044e-11
Il20ra	interleukin 20 receptor, alpha	0.0594325	15.1243	7.98898	unique	human	2.48203e-26
Sstr5	somatostatin receptor 5	0.0545923	11.6949	7.74034	unique	human	5.71204e-10
Gpr123	G protein coupled receptor 123	0.0240126	5.01385	7.70002	unique	human	8.08575e-08
Sstr2	somatostatin receptor 2	0.124502	24.5479	7.62214	unique	human	1.65365e-26
Mc1r	melanocortin 1 receptor	0.032863	5.90763	7.48561	unique	human	2.54203e-16
Adm	adrenomedullin	0.350189	47.5064	7.08344	unique	human	5.69501e-10
Edn3	endothelin 3	0.49163	62.8441	6.99777	unique	human	7.34549e-10
Bmp8a	bone morphogenic protein 8a	0.0457693	5.77095	6.97516	unique	human	1.62746e-10
Fgf14	fibroblast growth factor 14	0.127039	12.9717	6.67283	unique	human	3.38053e-22
Sstr1	somatostatin receptor 1	0.136086	12.1464	6.47881	unique	human	4.2944e-11
Nlgn1	neuroligin 1	0.0730923	6.07672	6.37548	unique	human	1.22686e-12
Sema5a	semaphorin 5a	0.145114	11.1791	6.26649	unique	human	1.62058e-09
Plxnc1	plexin C1 (semaphorin 7a receptor)	0.109813	8.40905	6.25753	unique	human	2.29292e-11
Olfm2	olfactomedin 2	1.28438	69.1398	5.75026	enriched	human	1.3635e-10
Bmp2	bone morphogenic protein 2	0.0569365	1.89018	5.05057	unique	human	1.21616e-10
Adrb2	Adrenoceptor Beta 2	0.104884	2.52196	4.58636	unique	human	1.92503e-09
Unc5d	Unc-5 Homolog D	0.188413	4.47062	4.56777	unique	human	2.08148e-09
Gdf9	Growth/Differentiation Factor 9	0.278062	6.22376	4.48381	unique	human	6.0579e-12
Bmp6	bone morphogenic protein 6	0.267875	4.22123	3.97753	unique	human	2.00022e-10
Sema4f	semaphorin 4f	0.222866	3.35958	3.91343	unique	human	8.37314e-11
Erbb2	Receptor tyrosine-protein kinase erbB-2	0.165756	2.4076	3.85966	unique	human	3.68727e-10
