# Supplementary material for: A live-cell, high-content imaging survey of 206 endogenous factors across five stress conditions reveals context-dependent survival effects in mouse primary beta cells
Source: Diabetologia. 2015 Mar 14;58(6):1239–49. doi: 10.1007/s00125-015-3552-5 (PMC4415993; doi:10.1007/s00125-015-3552-5)
Supplement: Supplementary file 21 — (XLSX 19 kb) [file 125_2015_3552_MOESM21_ESM.xlsx]

## Sheet: pathways
5 mM glucose serum free			5 mM glucose SF cytokines			5 mM glucose SF thapsigargin			5 mM glucose SF palmitate			20 mM glucose serum free
Ligand	Receptor	Pathway	Ligand	Receptor	Pathway	Ligand	Receptor	Pathway	Ligand	Receptor	Pathway	Ligand	Receptor	Pathway
Acrp30	AdipoR1, AdipoR2	GPCR	Acrp30	AdipoR1, AdipoR2	GPCR	Acrp30	AdipoR1, AdipoR2	GPCR	Acrp30	AdipoR1, AdipoR2	GPCR	ADM	calcitonin receptor, RAMP2	GPCR; Gs
alpha-MSH	melanocortin 1 receptor:MC1R	GPCR; Gs	ACTH	melanocortin receptor 2	GPCR; Gs	ANGPT2	TEK	tyrosine kinase	BMP10	ACVRL1, BMPR1A, BMPR1B	transmembrane serine/threonine kinase receptors	AGT	AT1 AT2 receptros	GPCR: Gi and Gq
ANGPT2	TEK	tyrosine kinase	AGT	AT1 AT2 receptros	GPCR: Gi and Gq	AVP	AVPR	GPCR: Gaq, Gs	CALCA	calcitonin receptor	GPCR; Gs, Gq	AVP	AVPR	GPCR: Gaq, Gs
ANGPTL3	alpha-5/beta-3 integrins	integrin	ANGPT2	TEK	tyrosine kinase	beta-MSH	MC4R	GPCR; Gs	CCL11	CCR2, CCR3, CCR5	GPCR: Gi, Gq	beta-endorphin	μ1 opioid receptor,	GPCR: Gi
AVP	AVPR	GPCR: Gaq, Gs	ANGPTL4	PPAR	nuclear receptor	BMP10	ACVRL1, BMPR1A, BMPR1B	transmembrane serine/threonine kinase receptors	CSF1	CSF1R	tyrosine kinase	BMP5	BMPR	transmembrane serine/threonine kinases
beta-MSH	MC4R	GPCR; Gs	beta-MSH	MC4R	GPCR; Gs	BMP4	BMPR1, BMPR2	transmembrane serine/threonine kinase receptors	EFNB1	EPHB4, EPHA3	receptor tyrosine kinase	CALCA	calcitonin receptor	GPCR; Gs, Gq
BMP4	BMPR1, BMPR2	transmembrane serine/threonine kinase receptors	BMP10	ACVRL1, BMPR1A, BMPR1B	transmembrane serine/threonine kinase receptors	BMP5	BMPR	transmembrane serine/threonine kinases	estrogen	estrogen receptor alpha, beta	nuclear receptor	CCL17	CCR4	GPCR: Gi, Gq
Bradykinin	B1 B2 receptors	GPCR: Gi and Gq	BMP4	BMPR1, BMPR2	transmembrane serine/threonine kinase receptors	CALCA	calcitonin receptor	GPCR; Gs, Gq	FGF1	FGFR	tyrosine kinase	CCL2	CCR2 CCR4	GPCR: Gi, Gq
CALCA	calcitonin receptor	GPCR; Gs, Gq	BMP6	BMPR	transmembrane serine/threonine kinase receptors	CARTPT	?	GPCR: Gi/o	FGF17	FGFR	tyrosine kinase	CRH	CRHR1	GPCR; class B; Gs
Catestatin	nicotinic acetylcholine receptors	ligand-gated ion channels	Bradykinin	B1 B2 receptors	GPCR: Gi and Gq	CCL2	CCR2 CCR4	GPCR: Gi, Gq	FGF2	FGFR	tyrosine kinase	CSF1	CSF1R	tyrosine kinase
CCL17	CCR4	GPCR: Gi, Gq	Catestatin	nicotinic acetylcholine receptors	ligand-gated ion channels	CCL7	CCR3; CCR2; CCR1	GPCR: Gi and Gq	FGF7	FGFR	tyrosine kinase	CXCL1	CXCR2; IL8RB	GPCR: Gi
CCL2	CCR2 CCR4	GPCR: Gi, Gq	CCK	CCK-A CCK-B receptors	GPCR: Gq	CSF1	CSF1R	tyrosine kinase	FRZB	Frizzled	GPCR	CXCL10	CXCR3	GPCR: Gq
CCL27	CCR10	GPCR: Gq	CCL16	CCR1, CCR2, CCR5, CCR8	GPCR: Gi, Gq	CSF2	CD116	JAK/STAT	GDF11	ACVR1B (ALK4), TGFBR1 (ALK5) and ACVR1C	type I TGF-beta superfamily receptors	CXCL12	CXCR4	GPCR: Gq, Gi
CCL7	CCR3; CCR2; CCR1	GPCR: Gi and Gq	CCL20	CCR6	GPCR: Gq	CXCL1	CXCR2; IL8RB	GPCR: Gi	GDNF	GFRA1	GPI linked cell surface receptor; mediates activation of RET tyrosine kinase receptor	CXCL3	CXCR2	GPCR: Gq
CFC1	GPR78	TGFbeta pathway	CD55	CD97	GPCR: Ga	CXCL14	CXCR4	GPCR: Gq	GIP	GIPR	GPCR; Gs	CXCL6	CXCR1, CXCR2	GPCR: Gq
CSF1	CSF1R	tyrosine kinase	CFC1	GPR78	TGFbeta pathway	CXCL16	CXCR6	GPCR	IFNG	IFNGR1 IFNGR2	heterodimer; Jak-STAT pahtway	FGF7	FGFR	tyrosine kinase
CXCL1	CXCR2; IL8RB	GPCR: Gi	CRH	CRHR1	GPCR; class B; Gs	CXCL6	CXCR1, CXCR2	GPCR: Gq	IGF2	IGF2R	NON-tyrosine kinase receptor	FLT3LG	FLT3	class III receptor tyrosine kinase
CXCL3	CXCR2	GPCR: Gq	CSF2	CD116	JAK/STAT	DLL1	Notch2	Notch signaling	INS	INSR	tyrosine kinase	FRZB	Frizzled	GPCR
CXCL6	CXCR1, CXCR2	GPCR: Gq	CXCL10	CXCR3	GPCR: Gq	FGF17	FGFR	tyrosine kinase	JAG2	Notch	Notch signaling	GDF15	TGFb receptor	TGFb receptor
EFNA1	EPHA2, EPHA4, EPHA5, EPHA6, and EPHA7	receptor tyrosine kinase	CXCL11	CXCR3	GPCR: Gq	FGF23	FGFR	tyrosine kinase	Met-enkephalin	delta opioid receptor	GPCR: Gi	GDNF	GFRA1	GPI linked cell surface receptor; mediates activation of RET tyrosine kinase receptor
EFNB1	EPHB4, EPHA3	receptor tyrosine kinase	CXCL16	CXCR6	GPCR	FGF5	FGFR	tyrosine kinase	NLGN1	NRXN	juxatacirne signaling: siliare structure to laminin, slit and agrin	HBEGF	EGFR, ERBB2 and ERBB4	tyrosine kinase
EFNB2	EPHB4, EPHA3	receptor tyrosine kinase	Dopamine	D1, D5, D2, D3, D4	GPCR: Gs (D1, D5) Gi (D2,D3,D4)	FRZB	Frizzled	GPCR	NTF3	TrkC, TrkB	tyrosine kinase	IHH	Ptc Smo	Shh/Gli2 signaling
estrogen	estrogen receptor alpha, beta	nuclear receptor	FGF23	FGFR	tyrosine kinase	gamma-MSH	MC3R	GPCR; Gs	NTF4	TrkB	tyrosine kinase	IL15	IL15R	type 1 cytokine receptor
FGF1	FGFR	tyrosine kinase	FGF3	FGFR	tyrosine kinase	GDNF	GFRA1	GPI linked cell surface receptor; mediates activation of RET tyrosine kinase receptor	NTN1	DCC, Neogenin, Unc	dependence receptor with death domain, Ig domain, fibronectin type III repeat	IL7	IL7Ra, g	type I cytokine receptor; JAK-STAT
FGF12	FGFR2	tyrosine kinase	FRZB	Frizzled	GPCR	GLP1	GLP1R	GPCR; Gs	NTN4	DCC, Neogenin, Unc	dependence receptor with death domain, Ig domain, fibronectin type III repeat	INHBA	Activin Receptor A2	heteromeric complex of receptor serine/threonine kinases
FGF2	FGFR	tyrosine kinase	GAL	galanin receptors (GAL1-3)	GPCR: Gi/o	GRP	BB2	GPCR: Gq	OLFM1	Nogo A receptor	axon guidance	INS	INSR	tyrosine kinase
FGF23	FGFR	tyrosine kinase	GDNF	GFRA1	GPI linked cell surface receptor; mediates activation of RET tyrosine kinase receptor	IFNG	IFNGR1 IFNGR2	heterodimer; Jak-STAT pahtway	Oxyntomodulin	GcgR GLP1R	GPCR: Gs	NLGN1	NRXN	juxatacirne signaling: siliare structure to laminin, slit and agrin
gamma-MSH	MC3R	GPCR; Gs	GHRL	growth hormone secretagogue receptor type 1 (GHSR)	GPCR; G-alpha-11	IHH	Ptc Smo	Shh/Gli2 signaling	SEMA3C	Plexin	single transmembrane; interact directly with Rho/Ras GTPases	NLGN2	NRXN	juxatacirne signaling: siliare structure to laminin, slit and agrin
GRN			GRP	BB2	GPCR: Gq	IL33	ST2, IL1RL1, IL1RAP	recruit the adaptor molecules MyD88 and IRAK to induce activation of the transcription factor NF-κB as well as MAP kinases, such as p38 and JNK	SEMA3E	Plexin	single transmembrane; interact directly with Rho/Ras GTPases	NPW	GPR8	GPCR: Gs
IAPP	calcitonin receptor, RAMP1, RAMP2, RAMP3	GPCR; Gs, Gq	HBEGF	EGFR, ERBB2 and ERBB4	tyrosine kinase	INS	INSR	tyrosine kinase	SEMA4A	PlexinB1, B2, B3	single transmembrane; interact directly with Rho/Ras GTPases	NPY	NPY receptors	GPCR: Gi
IFNG	IFNGR1 IFNGR2	heterodimer; Jak-STAT pahtway	HGF	MET	tyrosine kinase	LTB	LTBR/TNFRSF3	TNF receptor superfamily	Serotonin	5-HT Receptor	GPCR: Gi, Gq, Gs	NTF4	TrkB	tyrosine kinase
IL22	CRF2-4 and IL-22R	JAK-STAT	IGF1	IGF1R	tyrosine kinase	MCH	MCH1R MCH2R	GPCR: Gαi and Gαq	SHH	Ptc Smo	Shh/Gli2 signaling	OSM	OSMR; LIFR +gp130	type 1 cytokine receptor
INS	INSR	tyrosine kinase	IHH	Ptc Smo	Shh/Gli2 signaling	Met-enkephalin	delta opioid receptor	GPCR: Gi	SLIT2	Robo	transmembrane recetpor with fibronectin type III and Ig like domains, and intracellular domain	Oxyntomodulin	GcgR GLP1R	GPCR: Gs
MCH	MCH1R MCH2R	GPCR: Gαi and Gαq	IL13	IL13R	type I cytokine receptor; JAK-STAT	NLGN1	NRXN	juxatacirne signaling: siliare structure to laminin, slit and agrin	SST	SST receptors (1-5)	GPCR: Gi, Gq	Pancreatatin 37-52	Pancreatatin receptor	GPCR: Gq
NGF	NGF	tyrosine kinase	IL15	IL15R	type 1 cytokine receptor	NLGN4	NRXN	juxatacirne signaling: siliare structure to laminin, slit and agrin	TNFSF14	TNFRSF14	TNF receptor	PF4	CXCR3	GPCR: Gq
NLGN2	NRXN	juxatacirne signaling: siliare structure to laminin, slit and agrin	INS	INSR	tyrosine kinase	NTN4	DCC, Neogenin, Unc	dependence receptor with death domain, Ig domain, fibronectin type III repeat	UCN	CRHR	GPCR: Gs	PGF	FLT1/VEGFR-1	tyrosine kinase
NLGN4	NRXN	juxatacirne signaling: siliare structure to laminin, slit and agrin	JAG2	Notch	Notch signaling	OSM	OSMR; LIFR +gp130	type 1 cytokine receptor	WNT1	Frizzled	GPCR: activate dishevelled	PRL	PRLR	cytokine receptor; JAK-STAT
NMB	BB2/NMBR	GPCR: Gq	MCH	MCH1R MCH2R	GPCR: Gαi and Gαq	PPY	PPYR1	GPCR: Gi; also bind NPY, PYY				SCT	SCTR	GPCR (secretin belongs to Gcg family); Gs
NP	GC-A, GC-B	homodimeric transmembrane guanylyl cyclase-A receptor	NLGN2	NRXN	juxatacirne signaling: siliare structure to laminin, slit and agrin	SAA1	FPR2	GPCR				SEMA3C	Plexin	single transmembrane; interact directly with Rho/Ras GTPases
NTN1	DCC, Neogenin, Unc	dependence receptor with death domain, Ig domain, fibronectin type III repeat	NLGN4	NRXN	juxatacirne signaling: siliare structure to laminin, slit and agrin	SCT	SCTR	GPCR (secretin belongs to Gcg family); Gs				SEMA6A	Plexin	single transmembrane; interact directly with Rho/Ras GTPases
NTN4	DCC, Neogenin, Unc	dependence receptor with death domain, Ig domain, fibronectin type III repeat	NMB	BB2/NMBR	GPCR: Gq	SEMA3C	Plexin	single transmembrane; interact directly with Rho/Ras GTPases				SLIT2	Robo	transmembrane recetpor with fibronectin type III and Ig like domains, and intracellular domain
NTNG1			NTN4	DCC, Neogenin, Unc	dependence receptor with death domain, Ig domain, fibronectin type III repeat	SEMA6A	Plexin	single transmembrane; interact directly with Rho/Ras GTPases				SLIT3	Robo	transmembrane recetpor with fibronectin type III and Ig like domains, and intracellular domain
OSM	OSMR; LIFR +gp130	type 1 cytokine receptor	Oxyntomodulin	GcgR GLP1R	GPCR: Gs	SLIT2	Robo	transmembrane recetpor with fibronectin type III and Ig like domains, and intracellular domain				TGFB2	TGFBR1 and TGFBR2	TGFB/SMAD
Oxyntomodulin	GcgR GLP1R	GPCR: Gs	PPY	PPYR1	GPCR: Gi; also bind NPY, PYY	TFF2	CXCR4	GPCR: Gq, Gi				TNFSF10	DR4, DR5	TNFR; cytokine receptor
Pancreatatin 37-52	Pancreatatin receptor	GPCR: Gq	PRL	PRLR	cytokine receptor; JAK-STAT	TGFB2	TGFBR1 and TGFBR2	TGFB/SMAD				TNFSF13B	TNFRSF13B/TACI, TNFRSF17/BCMA, and TNFRSF13C/BAFFR.	TNF
PNOC	opioid receptor-like receptor (OPRL1	GPCR: Gi	SCT	SCTR	GPCR (secretin belongs to Gcg family); Gs	TNFSF14	TNFRSF14	TNF receptor				TNFSF14	TNFRSF14	TNF receptor
SEMA3E	Plexin	single transmembrane; interact directly with Rho/Ras GTPases	SEMA6A	Plexin	single transmembrane; interact directly with Rho/Ras GTPases	UCN	CRHR	GPCR: Gs				TNFSF15	TNFRSF25	TNF receptor
Serotonin	5-HT Receptor	GPCR: Gi, Gq, Gs	SHH	Ptc Smo	Shh/Gli2 signaling	VIP	VPAC1 VPAC2	GPCR, class II, also binds PACAP; Gs				TNFSF4	TNFRSF4	TNFR; cytokine receptor
SHH	Ptc Smo	Shh/Gli2 signaling	SLIT1	Robo	transmembrane recetpor with fibronectin type III and Ig like domains, and intracellular domain	WNT1	Frizzled	GPCR: activate dishevelled				VIP	VPAC1 VPAC2	GPCR, class II, also binds PACAP; Gs
SLIT2	Robo	transmembrane recetpor with fibronectin type III and Ig like domains, and intracellular domain	SLIT2	Robo	transmembrane recetpor with fibronectin type III and Ig like domains, and intracellular domain							WNT11	Frizzled	GPCR: activate dishevelled
SST	SST receptors (1-5)	GPCR: Gi, Gq	SST	SST receptors (1-5)	GPCR: Gi, Gq							WNT5A	frizzled-5	GPCR: activate dishevelled
TGFB2	TGFBR1 and TGFBR2	TGFB/SMAD	TFF2	CXCR4	GPCR: Gq, Gi
TNFSF10	DR4, DR5	TNFR; cytokine receptor	TFF3	ER	nuclear receptor
UCN	CRHR	GPCR: Gs	TGFA	EGFR	tyrosine kinase
UCN3	CRHR	GPCR: Gs	UCN	CRHR	GPCR: Gs
VEGFB	VEGFR-1	tyrosine kinase	UCN3	CRHR	GPCR: Gs
WNT1	Frizzled	GPCR: activate dishevelled	VIP	VPAC1 VPAC2	GPCR, class II, also binds PACAP; Gs
WNT11	Frizzled	GPCR: activate dishevelled	WNT1	Frizzled	GPCR: activate dishevelled
WNT9B	Frizzled	GPCR: activate dishevelled
Xenin-8	Neurotensin Receptors	GPCR:Gq

## Sheet: abbreviations
AKT	Protein kinase B
BAD	BCL2-associated agonist of cell death
Bcl-xL	B-cell lymphoma-extra large
Ca2+	Calcium
cAMP	Cyclic adenosine monophosphate
Casp3	Caspase 3
Casp9	Caspase 9
Cdc42	Cell division cycle 42
c-Fos	c-FBJ murine osteosarcoma viral oncogene
c-Jun	c-jun proto-oncogene
CREB	cAMP responsive element binding protein
Cyto C	Cytochrome c
DAG	Diacylglycerol
DLV	Dishevelled
ERK	mitogen-activated protein kinase 1
FoxO1	forkhead box O1
GAP	GTPase-activating proteins
GPCR	G-protein-coupled receptors
GRB2	Growth factor receptor-bound protein 2
GSK-3β	Glycogen synthase kinase 3 beta
Gαi	Gi alpha subunit
Gαq	Gq alpha subunit
Gαs	Gs alpha subunit
IKK	IκB kinase
IP3	Inositol-1,4,5-trisphosphate
JAK	Janus kinase
JNK	c-Jun N-terminal kinase
MEK	Mitogen-activated protein kinase kinase
MEKK	Mitogen-activated protein kinase kinase kinase
MKK7	MAP kinase kinase 7
NFκB	Nuclear factor kappa B
NIK	NFκB inducing kinase
p53	Tumor protein p53
PI3K	Phosphoinositide 3-kinase
PKA	Protein kinase A
PKC	Protein kinase C
PLC	Phospholipase C
Rac1	ras-related C3 botulinum toxin substrate 1
RAF	Raf-1 proto-oncogene
Ras	Ras family of small GTPase
RhoA	Ras homolog family member A
SMAD	Smad proteins
SOS	Son of sevenless protein
STAT	signal transducer and activator of transcription proteins
TNF	Tumor necrosis factor
TRADD	TNFRSF1A-associated via death domain
TRAF	TNF receptor-associated factor
XIAP	X-linked inhibitor of apoptosis
β	G beta subunit
γ	G gamma subunit
